# Supplementary material for: Mapping a mammalian adult adrenal gland hierarchy across species by microwell-seq
Source: Cell Regen. 2020 Aug 3;9:11. doi: 10.1186/s13619-020-00042-8 (PMC7396412; doi:10.1186/s13619-020-00042-8)
Supplement: Supplementary file 2 — Additional file 2: Table S1. Detailed information on the seven sequencing data sets. [file 13619_2020_42_MOESM2_ESM.xlsx]

## Sheet: Sample information
Sample	Cell preparation methods	scRNA-seq platforms	Library preparation methods	Sequencing platforms	Sequencing depth	Cell numbers
Mouse Adrenal gland Bacth1	collagenaseⅣ 37 ℃ , 30 min	Microwell-seq	Vazyme TD513	Illumina Hiseq	around 150M Reads	4370
Mouse Adrenal gland Bacth2	collagenaseⅣ 37 ℃ , 30 min	Microwell-seq	Vazyme TD513	Illumina Hiseq	around 150M Reads	1195
Mouse Adrenal gland Bacth3	collagenaseⅣ 37 ℃ , 30 min	Microwell-seq	Vazyme TD513	Illumina Hiseq	around 150M Reads	4841
Mouse Adrenal gland Bacth1	collagenaseⅣ 37 ℃ , 30 min	Microwell-seq	Vazyme TD513+MGI 1000004155	MGISEQ2000	around 150M Reads	4112
Mouse Adrenal gland Bacth2	collagenaseⅣ 37 ℃ , 30 min	Microwell-seq	Vazyme TD513+MGI 1000004155	MGISEQ2000	around 150M Reads	1177
Mouse Adrenal gland Bacth3	collagenaseⅣ 37 ℃ , 30 min	Microwell-seq	Vazyme TD513+MGI 1000004155	MGISEQ2000	around 150M Reads	6594
Human Adrenal gland	collagenaseⅣ 37 ℃ 90 min	Microwell-seq	Vazyme TD513	Illumina Hiseq	around 300M Reads	8114
