# Supplementary material for: Mapping a mammalian adult adrenal gland hierarchy across species by microwell-seq
Source: Cell Regen. 2020 Aug 3;9:11. doi: 10.1186/s13619-020-00042-8 (PMC7396412; doi:10.1186/s13619-020-00042-8)
Supplement: Supplementary file 3 — Additional file 3: Table S2. Markers of mouse adrenal gland cells by a BGI platform. [file 13619_2020_42_MOESM3_ESM.xlsx]

## Sheet: markers
p_val	avg_logFC	pct.1	pct.2	p_val_adj	cluster	gene	cell tyoe
8.47355e-307	1.03249	0.795	0.586	1.45321e-302	1	1500015O10Rik	Fasciculata cell
0	0.96095	0.89	0.543	0	1	Cyp11a1
0	0.959627	0.627	0.287	0	1	Akr1b7
0	0.948753	0.834	0.446	0	1	Mgarp
0	0.943465	0.998	0.951	0	1	Hsd3b1
0	0.935267	0.679	0.308	0	1	Kcnk3
1.24811e-295	0.91733	0.574	0.254	2.14051e-291	1	Hmgb3
6.66393e-288	0.909586	0.859	0.711	1.14286e-283	1	Ly6d
0	0.908505	0.8	0.481	0	1	Fdx1
0	0.863435	0.817	0.463	0	1	Chchd10
0	0.862101	0.928	0.636	0	1	Cpe
0	0.833435	0.684	0.35	0	1	Meg3
0	0.8295	0.882	0.561	0	1	Star
6.53898e-194	0.826526	0.407	0.161	1.12143e-189	1	Agtr1a
0	0.825956	0.986	0.802	0	1	Cyp21a1
8.69935e-255	0.806991	0.55	0.25	1.49194e-250	1	Fdxr
1.09283e-209	0.786119	0.479	0.211	1.8742e-205	1	Ndn
7.8566e-137	0.781122	0.466	0.265	1.34741e-132	1	Cyp11b1
0	0.770003	0.718	0.38	0	1	Clu
0	0.764432	0.787	0.481	0	1	Itm2c
6.66137e-223	0.746804	0.579	0.305	1.14242e-218	1	Hspd1
1.28772e-134	0.744119	0.277	0.098	2.20844e-130	1	Caln1
2.42499e-233	0.73848	0.567	0.276	4.15886e-229	1	Tesc
3.14784e-209	0.732703	0.811	0.653	5.39855e-205	1	Adh1
0	0.731904	0.767	0.456	0	1	Akr1cl
7.32406e-186	0.706561	0.463	0.211	1.25608e-181	1	Prdx3
0	0.699243	0.896	0.667	0	1	Hspe1
1.12902e-136	0.697103	0.272	0.092	1.93627e-132	1	Rerg
8.64173e-115	0.694174	0.285	0.116	1.48206e-110	1	Wnt4
3.6605e-147	0.684044	0.358	0.149	6.27776e-143	1	Grhpr
1.53613e-143	0.683408	0.332	0.131	2.63446e-139	1	Mc2r
1.24258e-156	0.677635	0.419	0.192	2.13102e-152	1	Tmem35a
7.69638e-140	0.676082	0.345	0.144	1.31993e-135	1	Me1
5.1859e-116	0.664525	0.279	0.111	8.89382e-112	1	Alas1
3.22546e-220	0.664097	0.629	0.358	5.53166e-216	1	Pebp1
3.24209e-104	0.662404	0.258	0.103	5.56018e-100	1	Smpx
5.53017e-108	0.659119	0.351	0.176	9.48425e-104	1	Cdkn1c
9.06928e-211	0.656305	0.595	0.318	1.55538e-206	1	Pcolce
3.19198e-143	0.653611	0.392	0.178	5.47425e-139	1	Fxyd6
2.63852e-138	0.651642	0.383	0.175	4.52506e-134	1	Efhd1
5.49481e-94	0.649806	0.259	0.112	9.4236e-90	1	Vsnl1
1.745e-115	0.649101	0.292	0.119	2.99268e-111	1	Steap1
1.24873e-125	0.641334	0.344	0.153	2.14158e-121	1	Gm2830
6.86014e-135	0.629364	0.394	0.185	1.17651e-130	1	Sod3
2.77307e-103	0.622742	0.273	0.115	4.75581e-99	1	Tst
0	0.611239	0.927	0.724	0	1	Igfbp7
1.11652e-193	0.608453	0.652	0.401	1.91482e-189	1	Txn2
2.07377e-123	0.606296	0.378	0.179	3.55651e-119	1	Abhd4
7.9486e-98	0.604507	0.289	0.13	1.36319e-93	1	Peg10
2.68663e-84	0.604197	0.258	0.117	4.60758e-80	1	Hao2
5.88695e-108	0.601373	0.281	0.116	1.00961e-103	1	Slc27a3
2.56394e-102	0.596006	0.344	0.171	4.39716e-98	1	Ldhb
8.50759e-242	0.59203	0.754	0.489	1.45905e-237	1	Ifi27
5.59339e-109	0.591501	0.305	0.133	9.59266e-105	1	Nr5a1
7.138e-103	0.589849	0.274	0.114	1.22417e-98	1	Klhdc8a
8.67048e-182	0.575637	0.644	0.39	1.48699e-177	1	Map1lc3a
3.17766e-95	0.573925	0.254	0.106	5.44968e-91	1	Pbx3
1.30635e-102	0.572407	0.342	0.169	2.24039e-98	1	Gamt
1.26757e-170	0.56898	0.615	0.368	2.17389e-166	1	Aldh2
2.63961e-122	0.564964	0.514	0.305	4.52693e-118	1	Dab2
4.19893e-86	0.561437	0.267	0.122	7.20117e-82	1	Ctsf
1.64464e-127	0.561072	0.497	0.285	2.82056e-123	1	Mob4
3.80914e-92	0.560593	0.308	0.151	6.53267e-88	1	Comt
1.57591e-108	0.555039	0.332	0.153	2.70269e-104	1	Aebp1
3.54418e-133	0.553462	0.498	0.277	6.07827e-129	1	Cyb5b
1.14459e-132	0.551628	0.581	0.371	1.96297e-128	1	Ccnd2
0	0.551181	0.996	0.947	0	1	mt-Nd2
1.67681e-88	0.550184	0.284	0.133	2.87573e-84	1	Hacd3
9.38091e-101	0.549804	0.391	0.214	1.60883e-96	1	Ccnd3
5.33755e-104	0.547257	0.38	0.198	9.1539e-100	1	Ptn
2.73327e-92	0.544458	0.309	0.15	4.68757e-88	1	BC029722
9.85415e-91	0.54066	0.317	0.158	1.68999e-86	1	Akr1b10
8.43677e-174	0.540641	0.692	0.473	1.44691e-169	1	Slc25a3
1.54705e-142	0.538552	0.611	0.394	2.65319e-138	1	Rnaset2a
4.72395e-117	0.534399	0.446	0.24	8.10158e-113	1	Gstm2
3.43169e-161	0.531046	0.665	0.437	5.88535e-157	1	Sod1
3.61137e-213	0.524195	0.793	0.559	6.1935e-209	1	Id2
2.46866e-181	0.523776	0.737	0.508	4.23375e-177	1	Emp3
6.00793e-95	0.519495	0.346	0.176	1.03036e-90	1	Echs1
2.19425e-124	0.519365	0.513	0.301	3.76314e-120	1	Mgst1
1.35876e-83	0.515015	0.284	0.136	2.33028e-79	1	Ephx1
2.13649e-165	0.513356	0.696	0.473	3.66408e-161	1	Ndufa7
5.05218e-102	0.512211	0.449	0.257	8.66449e-98	1	Tmem205
2.87658e-78	0.509759	0.251	0.115	4.93333e-74	1	Bphl
7.27972e-91	0.50786	0.345	0.178	1.24847e-86	1	Sucla2
2.89744e-206	0.506625	0.785	0.561	4.9691e-202	1	Dbi
2.5026e-86	0.501945	0.339	0.177	4.29196e-82	1	Iscu
4.99114e-81	0.497715	0.297	0.148	8.55981e-77	1	St3gal5
9.83196e-78	0.494129	0.316	0.167	1.68618e-73	1	Rnf181
2.4153e-146	0.493002	0.68	0.465	4.14223e-142	1	Dad1
3.46665e-121	0.490443	0.516	0.3	5.9453e-117	1	Phlda1
7.19495e-88	0.48868	0.356	0.189	1.23393e-83	1	Laptm4b
2.06896e-77	0.482938	0.358	0.202	3.54827e-73	1	Aes
3.56943e-107	0.478655	0.56	0.366	6.12157e-103	1	Reep5
1.38249e-75	0.474769	0.335	0.186	2.37097e-71	1	Hspa9
3.7625e-63	0.473955	0.261	0.137	6.45268e-59	1	Oxr1
1.15637e-114	0.473398	0.577	0.372	1.98317e-110	1	Rnaset2b
4.514e-74	0.466896	0.374	0.221	7.74151e-70	1	Tpi1
3.28409e-172	0.465766	0.753	0.534	5.63222e-168	1	Lgals1
1.77666e-208	0.463014	0.834	0.645	3.04698e-204	1	Chchd2
9.04478e-71	0.46117	0.313	0.17	1.55118e-66	1	Mgst3
8.62086e-115	0.459313	0.602	0.397	1.47848e-110	1	Aldoa
3.22377e-120	0.456008	0.638	0.434	5.52877e-116	1	Ndufc1
9.83511e-90	0.451834	0.472	0.291	1.68672e-85	1	Tecr
0	0.449321	0.999	0.991	0	1	mt-Nd1
8.86285e-83	0.448367	0.457	0.285	1.51998e-78	1	Fkbp3
6.66466e-66	0.445467	0.259	0.131	1.14299e-61	1	Gpx8
5.78271e-97	0.443506	0.505	0.315	9.91735e-93	1	Mdh1
1.0915e-72	0.442426	0.354	0.201	1.87192e-68	1	Suclg1
1.22214e-65	0.442287	0.349	0.208	2.09597e-61	1	Scd2
2.15682e-77	0.441088	0.478	0.315	3.69894e-73	1	Scarb1
1.23216e-94	0.439354	0.511	0.321	2.11316e-90	1	Skp1a
7.30028e-74	0.439306	0.335	0.185	1.252e-69	1	Acadm
2.05474e-86	0.438375	0.436	0.259	3.52388e-82	1	Ndufab1
1.47953e-74	0.436476	0.366	0.21	2.53739e-70	1	Slc25a39
0	0.436099	0.997	0.977	0	1	mt-Cytb
2.80512e-161	0.436059	0.793	0.605	4.81079e-157	1	Tmem176b
7.53261e-71	0.433086	0.424	0.268	1.29184e-66	1	Etfa
4.24662e-86	0.433053	0.482	0.306	7.28295e-82	1	Prdx2
1.04915e-67	0.43137	0.28	0.146	1.79929e-63	1	Mrps6
7.46913e-64	0.42683	0.27	0.141	1.28096e-59	1	Cd59a
6.68247e-78	0.422314	0.41	0.244	1.14604e-73	1	Sdhc
7.13523e-62	0.422083	0.323	0.186	1.22369e-57	1	Glrx5
4.84999e-72	0.421927	0.382	0.225	8.31773e-68	1	Ndufs2
1.02803e-70	0.419818	0.401	0.246	1.76307e-66	1	Hmgn1
3.67437e-82	0.41947	0.479	0.306	6.30155e-78	1	Atp5g3
2.36122e-59	0.417214	0.281	0.154	4.04949e-55	1	Grpel1
2.23075e-71	0.415849	0.425	0.266	3.82574e-67	1	Ndufb4
9.92566e-137	0.412849	0.768	0.591	1.70225e-132	1	Atp5j
2.09758e-67	0.4127	0.411	0.26	3.59735e-63	1	Uqcrfs1
3.09911e-79	0.412651	0.486	0.314	5.31498e-75	1	Cox14
0	0.412636	0.996	0.965	0	1	mt-Nd4
2.06265e-100	0.410607	0.655	0.475	3.53744e-96	1	Sec61b
3.90186e-57	0.410502	0.252	0.133	6.6917e-53	1	Hmgn3
4.35429e-172	0.408847	0.846	0.677	7.4676e-168	1	Ndufa4
1.28446e-77	0.408233	0.501	0.328	2.20286e-73	1	Uqcr11
8.20006e-145	0.406138	0.786	0.605	1.40631e-140	1	mt-Nd5
3.47277e-56	0.402523	0.257	0.138	5.9558e-52	1	Cyth3
8.30618e-65	0.402256	0.371	0.224	1.42451e-60	1	Stub1
6.59314e-67	0.401215	0.361	0.211	1.13072e-62	1	Cd151
5.15707e-54	0.398685	0.301	0.177	8.84438e-50	1	Hist1h2bc
3.14454e-58	0.396881	0.323	0.19	5.39288e-54	1	Vdac3
3.27599e-58	0.396004	0.317	0.185	5.61833e-54	1	Gtf2i
7.81734e-83	0.393784	0.575	0.402	1.34067e-78	1	Ndufb9
3.42607e-57	0.393709	0.345	0.211	5.87571e-53	1	Gm11966
6.35605e-53	0.389938	0.264	0.147	1.09006e-48	1	1110008P14Rik
1.47093e-89	0.389519	0.621	0.441	2.52264e-85	1	Ndufa6
2.94149e-91	0.387686	0.639	0.476	5.04466e-87	1	Atp5b
2.76284e-59	0.387358	0.353	0.214	4.73827e-55	1	Prdx6
3.55189e-61	0.387057	0.377	0.234	6.09149e-57	1	Cyc1
2.39672e-57	0.386534	0.281	0.155	4.11038e-53	1	Rapgef4
7.44833e-70	0.385483	0.482	0.317	1.27739e-65	1	Ndufa12
2.72014e-72	0.383019	0.503	0.336	4.66504e-68	1	Tceal9
9.42263e-60	0.381054	0.37	0.228	1.61598e-55	1	C1qbp
1.7208e-56	0.378821	0.41	0.274	2.95117e-52	1	Gapdh
2.79705e-152	0.378236	0.846	0.683	4.79695e-148	1	mt-Co1
1.92554e-51	0.377902	0.306	0.185	3.3023e-47	1	mt-Nd3
5.15686e-54	0.376932	0.3	0.174	8.84401e-50	1	Kif5b
2.45514e-115	0.372848	0.753	0.584	4.21056e-111	1	Cox6a1
3.27789e-46	0.372572	0.281	0.169	5.62157e-42	1	Gadd45gip1
1.31959e-49	0.37135	0.281	0.164	2.26309e-45	1	Pgrmc1
3.49789e-64	0.371093	0.492	0.341	5.99888e-60	1	Ndufa1
1.94601e-59	0.368999	0.437	0.291	3.33741e-55	1	Ndufb11
4.99376e-53	0.365751	0.339	0.21	8.5643e-49	1	Mcfd2
3.79315e-43	0.362523	0.265	0.16	6.50525e-39	1	Bola3
3.66595e-49	0.360831	0.337	0.214	6.2871e-45	1	Hcfc1r1
8.14587e-55	0.360047	0.406	0.266	1.39702e-50	1	Ndufa11
8.15002e-54	0.359513	0.359	0.225	1.39773e-49	1	Ndufv2
3.13057e-59	0.356836	0.444	0.294	5.36893e-55	1	Anapc13
8.01201e-56	0.356822	0.429	0.285	1.37406e-51	1	Ndufb5
1.33079e-59	0.356488	0.396	0.249	2.28231e-55	1	2410015M20Rik
1.85584e-47	0.355718	0.337	0.214	3.18277e-43	1	Dnajc15
5.17143e-50	0.351785	0.332	0.206	8.86901e-46	1	Idh3g
1.85774e-55	0.351608	0.444	0.299	3.18602e-51	1	Sqstm1
6.97351e-45	0.351365	0.284	0.171	1.19596e-40	1	Idh2
9.39693e-66	0.350227	0.573	0.418	1.61157e-61	1	Tmem176a
1.9246e-53	0.349012	0.453	0.313	3.30068e-49	1	Ndufb6
7.57958e-51	0.348653	0.35	0.22	1.2999e-46	1	Sdha
7.27382e-127	0.347458	0.815	0.678	1.24746e-122	1	Cox7c
1.60541e-48	0.347169	0.312	0.191	2.75328e-44	1	Mrpl14
7.65924e-46	0.34644	0.264	0.154	1.31356e-41	1	Ndufa10
2.2162e-51	0.341849	0.428	0.292	3.80078e-47	1	Cox17
6.10123e-54	0.341667	0.455	0.312	1.04636e-49	1	Atp5o
9.60744e-78	0.338974	0.679	0.516	1.64768e-73	1	Dynlrb1
5.44721e-46	0.336718	0.299	0.182	9.34196e-42	1	Gabarapl1
6.67896e-51	0.336257	0.359	0.227	1.14544e-46	1	Paip2
1.3345e-41	0.335974	0.258	0.154	2.28866e-37	1	Cpq
5.12584e-53	0.331311	0.491	0.351	8.79082e-49	1	Ndufa5
6.31017e-62	0.329142	0.566	0.416	1.08219e-57	1	Eif2s2
2.7232e-45	0.328892	0.306	0.189	4.67029e-41	1	Serpinb6a
2.1161e-53	0.327811	0.45	0.307	3.62911e-49	1	Ghitm
4.8241e-50	0.327256	0.49	0.351	8.27334e-46	1	Romo1
4.94063e-48	0.327239	0.388	0.256	8.47318e-44	1	Mrfap1
1.59781e-48	0.32688	0.394	0.262	2.74024e-44	1	Ndufs8
6.2126e-52	0.324157	0.467	0.324	1.06546e-47	1	Atp5g1
2.07388e-38	0.323997	0.264	0.163	3.55671e-34	1	Mrps16
4.14988e-61	0.323495	0.612	0.47	7.11704e-57	1	Tspo
5.98887e-63	0.323039	0.568	0.416	1.02709e-58	1	Atp5a1
3.19996e-70	0.321298	0.528	0.357	5.48794e-66	1	Gstm1
3.44889e-37	0.321291	0.26	0.162	5.91485e-33	1	Tmem147
5.30727e-50	0.320681	0.47	0.334	9.10196e-46	1	Usmg5
3.7932e-37	0.319779	0.251	0.154	6.50534e-33	1	Apoa1bp
4.06061e-47	0.318651	0.426	0.294	6.96395e-43	1	Hsbp1
4.30151e-37	0.317532	0.256	0.158	7.37709e-33	1	Tspan3
1.09607e-72	0.316245	0.657	0.494	1.87975e-68	1	Ifitm2
7.43167e-40	0.313957	0.297	0.188	1.27453e-35	1	Tsen34
1.00932e-35	0.311836	0.271	0.173	1.73099e-31	1	Smim11
8.10228e-38	0.311834	0.301	0.195	1.38954e-33	1	Cd164
7.16356e-80	0.307893	0.636	0.45	1.22855e-75	1	Tsc22d1
1.68257e-35	0.307055	0.264	0.167	2.8856e-31	1	Acadl
1.45096e-48	0.305973	0.522	0.387	2.4884e-44	1	2010107E04Rik
3.0936e-38	0.303901	0.33	0.219	5.30552e-34	1	Ndufb2
1.26318e-54	0.303876	0.554	0.403	2.16636e-50	1	Uqcr10
4.85557e-38	0.303344	0.35	0.238	8.32731e-34	1	Higd2a
1.72294e-37	0.303155	0.263	0.162	2.95484e-33	1	Elovl5
1.46188e-94	0.301517	0.798	0.641	2.50712e-90	1	Cox6c
3.13908e-37	0.300576	0.315	0.208	5.38351e-33	1	1110004F10Rik
6.11452e-41	0.299694	0.426	0.303	1.04864e-36	1	Ndufb8
5.74322e-41	0.299384	0.347	0.23	9.84962e-37	1	Metap2
5.91744e-36	0.298652	0.301	0.197	1.01484e-31	1	Srp19
7.45329e-39	0.298209	0.386	0.27	1.27824e-34	1	Sdhb
6.33293e-44	0.297269	0.511	0.383	1.0861e-39	1	Ndufa13
2.49738e-37	0.296148	0.294	0.189	4.28302e-33	1	Sod2
6.27262e-44	0.296048	0.423	0.294	1.07575e-39	1	Park7
2.75797e-35	0.295029	0.262	0.164	4.72992e-31	1	1500011K16Rik
3.54561e-57	0.293988	0.657	0.514	6.08073e-53	1	Rps27l
1.325e-33	0.293752	0.313	0.212	2.27238e-29	1	Ccnd1
6.42194e-41	0.29318	0.354	0.235	1.10136e-36	1	Smim14
1.30906e-35	0.29213	0.291	0.19	2.24503e-31	1	Adh5
7.45983e-34	0.289969	0.32	0.215	1.27936e-29	1	Uqcc2
9.92902e-34	0.289802	0.258	0.164	1.70283e-29	1	Etfb
5.85015e-36	0.28963	0.35	0.239	1.0033e-31	1	Cox20
4.31216e-59	0.288989	0.664	0.522	7.39535e-55	1	Elob
1.37844e-43	0.288834	0.446	0.317	2.36403e-39	1	Slirp
1.54104e-34	0.288601	0.327	0.223	2.64289e-30	1	H2afv
3.55954e-34	0.285944	0.318	0.215	6.10461e-30	1	Phb2
1.0801e-40	0.284854	0.34	0.222	1.85237e-36	1	Cnpy2
1.01284e-51	0.284779	0.596	0.455	1.73702e-47	1	Atp5h
2.68074e-50	0.284247	0.632	0.508	4.59747e-46	1	Cox8a
1.67614e-39	0.282017	0.37	0.252	2.87457e-35	1	Atp1a1
2.23681e-53	0.281669	0.66	0.524	3.83614e-49	1	Atp5j2
7.39766e-34	0.281353	0.301	0.198	1.2687e-29	1	Pdcd6
2.0404e-72	0.279695	0.786	0.661	3.49928e-68	1	Cox4i1
4.0259e-37	0.278766	0.353	0.24	6.90442e-33	1	Timm8b
1.07732e-36	0.276975	0.338	0.228	1.8476e-32	1	Ndufs7
1.84697e-31	0.275982	0.282	0.188	3.16755e-27	1	Idh3b
1.56897e-42	0.275432	0.496	0.364	2.69079e-38	1	Srp14
5.3844e-49	0.274739	0.626	0.49	9.23424e-45	1	Minos1
2.16927e-28	0.274178	0.251	0.165	3.7203e-24	1	Aurkaip1
5.71704e-39	0.274045	0.471	0.349	9.80472e-35	1	Bsg
1.11484e-33	0.271157	0.284	0.185	1.91195e-29	1	Uqcrc2
4.36554e-67	0.270872	0.752	0.614	7.4869e-63	1	mt-Rnr1
5.69207e-45	0.269943	0.581	0.449	9.7619e-41	1	Ubl5
2.98493e-29	0.26896	0.295	0.202	5.11916e-25	1	Tex261
5.74742e-32	0.266943	0.333	0.232	9.85682e-28	1	Ech1
2.01556e-36	0.266859	0.486	0.368	3.45668e-32	1	Swi5
2.68245e-32	0.264862	0.402	0.292	4.6004e-28	1	Capns1
1.67295e-35	0.264298	0.426	0.31	2.86911e-31	1	Slc25a4
1.82048e-34	0.264278	0.428	0.313	3.12213e-30	1	Spcs1
3.64861e-52	0.26298	0.312	0.183	6.25736e-48	1	Tpm1
7.33598e-50	0.262711	0.671	0.543	1.25812e-45	1	Uqcrb
2.1787e-31	0.262395	0.341	0.237	3.73648e-27	1	Ndufs6
1.17907e-34	0.261768	0.461	0.347	2.02211e-30	1	Cox5b
8.78517e-31	0.261571	0.358	0.256	1.50666e-26	1	Tmco1
2.90071e-26	0.261367	0.26	0.177	4.97471e-22	1	Txnl1
3.41395e-55	0.261021	0.705	0.575	5.85493e-51	1	Oaz1
6.12878e-33	0.260995	0.492	0.383	1.05109e-28	1	Rpl36al
3.59739e-28	0.260924	0.273	0.183	6.16953e-24	1	Nsmce1
6.78424e-27	0.260566	0.281	0.192	1.1635e-22	1	G3bp2
3.18422e-33	0.259508	0.418	0.305	5.46095e-29	1	Spcs2
4.7293e-29	0.257918	0.269	0.179	8.11075e-25	1	Rbbp7
6.36703e-37	0.257863	0.546	0.427	1.09194e-32	1	Tomm7
1.0476e-40	0.2552	0.557	0.429	1.79664e-36	1	Ndufa2
2.59798e-33	0.254991	0.469	0.354	4.45554e-29	1	Atp5d
6.40818e-38	0.253854	0.512	0.389	1.099e-33	1	Atp5c1
1.86708e-24	0.253206	0.279	0.196	3.20205e-20	1	Selenos
7.64157e-30	0.251039	0.279	0.186	1.31053e-25	1	Mpc2
5.90657e-29	0.250726	0.319	0.221	1.01298e-24	1	Ift20
0	2.07455	0.703	0.152	0	2	Rgcc	Endothelial cell
0	2.01089	0.7	0.123	0	2	Plvap
0	1.99258	0.812	0.223	0	2	Fabp4
0	1.86083	0.519	0.088	0	2	Igfbp3
0	1.81387	0.703	0.147	0	2	Emcn
0	1.80805	0.556	0.102	0	2	Gpihbp1
0	1.73238	0.595	0.111	0	2	Egfl7
0	1.72091	0.646	0.16	0	2	Plpp3
0	1.68189	0.479	0.076	0	2	Rsad2
0	1.67743	0.719	0.193	0	2	Ly6c1
0	1.61725	0.425	0.059	0	2	Kdr
0	1.50411	0.394	0.055	0	2	Flt1
0	1.49888	0.363	0.049	0	2	Ehd3
0	1.47204	0.351	0.044	0	2	Fam167b
0	1.42001	0.404	0.065	0	2	Gimap6
0	1.41045	0.394	0.07	0	2	Ramp2
0	1.40465	0.288	0.035	0	2	Cldn5
0	1.39958	0.467	0.095	0	2	Esam
1.42265e-260	1.37235	0.34	0.07	2.43984e-256	2	Igfbp5
0	1.37103	0.391	0.075	0	2	Gng11
0	1.36368	0.375	0.069	0	2	Gimap4
0	1.36185	0.663	0.228	0	2	Id3
0	1.34845	0.419	0.084	0	2	Tm4sf1
0	1.34739	0.316	0.046	0	2	Nrp1
0	1.34016	0.327	0.049	0	2	Pecam1
0	1.32997	0.641	0.208	0	2	Ly6a
0	1.30241	0.804	0.4	0	2	Plpp1
0	1.29979	0.333	0.053	0	2	Cd200
1.08905e-276	1.25441	0.263	0.034	1.86772e-272	2	Eng
4.4273e-280	1.25118	0.258	0.032	7.59282e-276	2	AU021092
4.04453e-273	1.23475	0.276	0.039	6.93636e-269	2	Cd34
2.67569e-258	1.23163	0.331	0.065	4.58881e-254	2	Slc9a3r2
5.08589e-202	1.21694	0.252	0.047	8.72231e-198	2	Esm1
1.97393e-243	1.18981	0.254	0.038	3.38529e-239	2	Mmrn2
1.47884e-229	1.18949	0.298	0.06	2.5362e-225	2	S100a16
1.75915e-232	1.17433	0.324	0.069	3.01694e-228	2	Crip2
1.05492e-211	1.16263	0.264	0.049	1.80919e-207	2	Jup
1.64161e-234	1.1398	0.258	0.041	2.81536e-230	2	Tmem204
8.792e-205	1.13113	0.358	0.097	1.50783e-200	2	Marcksl1
1.43027e-170	1.1287	0.371	0.124	2.45291e-166	2	Sgk1
4.6207e-198	1.12609	0.325	0.083	7.92449e-194	2	1810011O10Rik
7.61456e-194	1.06819	0.492	0.195	1.3059e-189	2	Hes1
2.00053e-166	1.02094	0.467	0.195	3.43092e-162	2	Rhob
7.45284e-150	1.00071	0.319	0.1	1.27816e-145	2	Id1
1.37356e-136	0.943455	0.453	0.209	2.35566e-132	2	Sh3bp5
4.33689e-140	0.942563	0.299	0.092	7.43776e-136	2	Klf2
9.41205e-104	0.882161	0.38	0.174	1.61417e-99	2	Tinagl1
3.74017e-176	0.869506	0.674	0.385	6.4144e-172	2	Timp3
1.72822e-122	0.865242	0.451	0.215	2.96389e-118	2	Tpm4
1.71882e-82	0.833847	0.267	0.108	2.94778e-78	2	Rbms1
3.76275e-112	0.832475	0.403	0.184	6.45312e-108	2	Jun
9.88742e-93	0.8183	0.322	0.139	1.69569e-88	2	Rhoc
3.42007e-233	0.815555	0.871	0.628	5.86543e-229	2	Ly6e
7.75343e-79	0.813574	0.263	0.109	1.32971e-74	2	Slc29a1
4.90516e-87	0.804759	0.312	0.136	8.41235e-83	2	Tcf4
1.78392e-78	0.798267	0.311	0.143	3.05943e-74	2	Pbx1
6.38655e-106	0.797419	0.437	0.218	1.09529e-101	2	Cd9
1.01454e-75	0.76606	0.322	0.155	1.73993e-71	2	Prkcdbp
4.2318e-70	0.761762	0.256	0.11	7.25754e-66	2	Tcn2
4.39933e-189	0.755745	0.836	0.605	7.54485e-185	2	Ifitm3
8.04377e-81	0.729945	0.391	0.203	1.37951e-76	2	Txnip
5.56018e-70	0.725187	0.393	0.222	9.53571e-66	2	Mxd4
1.6486e-156	0.722437	0.748	0.471	2.82734e-152	2	H2-D1
1.3911e-93	0.697629	0.421	0.205	2.38573e-89	2	Srgn
7.33373e-52	0.688224	0.273	0.14	1.25773e-47	2	Ivns1abp
5.5195e-95	0.660879	0.384	0.175	9.46593e-91	2	Selenop
1.63073e-75	0.641432	0.527	0.341	2.7967e-71	2	S100a10
9.07405e-245	0.640105	0.989	0.88	1.5562e-240	2	B2m
1.0587e-71	0.596256	0.378	0.194	1.81566e-67	2	Dusp1
2.1908e-55	0.595154	0.502	0.355	3.75723e-51	2	Fkbp1a
2.76573e-40	0.584013	0.27	0.151	4.74323e-36	2	App
3.89487e-52	0.582807	0.282	0.143	6.6797e-48	2	Ier2
4.22062e-56	0.5802	0.378	0.216	7.23836e-52	2	Tagln2
1.19444e-33	0.571403	0.254	0.149	2.04847e-29	2	Actn4
2.55659e-45	0.530393	0.46	0.322	4.38455e-41	2	Hspb1
5.46598e-33	0.518316	0.311	0.198	9.37415e-29	2	Cnn3
1.16999e-43	0.517001	0.419	0.278	2.00653e-39	2	Bst2
8.62163e-31	0.511634	0.305	0.198	1.47861e-26	2	Cd47
8.31438e-29	0.505088	0.265	0.166	1.42592e-24	2	Oaz2
3.00884e-35	0.4772	0.346	0.22	5.16016e-31	2	Junb
1.93942e-78	0.471827	0.786	0.637	3.32611e-74	2	H2-K1
1.49436e-23	0.457326	0.322	0.226	2.56282e-19	2	Gnai2
4.91298e-19	0.394992	0.409	0.329	8.42576e-15	2	Dync1i2
8.11086e-31	0.393562	0.43	0.31	1.39101e-26	2	Serpinh1
1.11181e-66	0.389981	0.914	0.858	1.90675e-62	2	mt-Rnr2
2.70218e-18	0.376562	0.257	0.176	4.63425e-14	2	Ostf1
1.26769e-31	0.371659	0.396	0.271	2.17408e-27	2	Nfkbia
4.37046e-27	0.361586	0.29	0.181	7.49535e-23	2	Hspa1a
7.65154e-35	0.354109	0.657	0.554	1.31224e-30	2	Serinc3
1.48208e-28	0.342073	0.581	0.486	2.54177e-24	2	H3f3b
3.52821e-14	0.340755	0.311	0.239	6.05088e-10	2	Shisa5
1.15227e-15	0.336939	0.358	0.281	1.97615e-11	2	Cyb5a
2.20479e-30	0.320102	0.643	0.557	3.78122e-26	2	Cd81
4.04546e-16	0.319441	0.429	0.356	6.93797e-12	2	Dynll1
1.0978e-29	0.318121	0.654	0.569	1.88272e-25	2	Ddx5
4.40989e-17	0.312991	0.463	0.384	7.56297e-13	2	Anxa2
1.56037e-09	0.305949	0.253	0.2	2.67603e-05	2	Rac1
9.53143e-27	0.303278	0.636	0.535	1.63464e-22	2	Tsc22d1
8.18481e-34	0.297694	0.704	0.621	1.40369e-29	2	Laptm4a
8.32037e-23	0.288868	0.62	0.549	1.42694e-18	2	Myl12a
2.50182e-39	0.283005	0.842	0.771	4.29063e-35	2	Calm1
1.00047e-13	0.274457	0.508	0.448	1.71581e-09	2	Atox1
2.27985e-08	0.269127	0.341	0.293	0.000390993	2	Map1lc3b
4.95149e-09	0.254699	0.414	0.365	8.4918e-05	2	Arpc3
1.41513e-11	0.253159	0.416	0.354	2.42695e-07	2	Rhoa
1.41571e-11	0.25248	0.505	0.456	2.42794e-07	2	Ywhab
1.34067e-45	0.251681	0.856	0.751	2.29924e-41	2	Sparc
0	2.35352	0.968	0.243	0	3	C1qc	Macrophage
0	2.24497	0.976	0.311	0	3	Ctss
0	2.1412	0.994	0.821	0	3	Apoe
0	2.05857	0.91	0.23	0	3	C1qa
0	2.03586	0.932	0.278	0	3	C1qb
0	2.02052	0.944	0.565	0	3	Cd74
0	1.9954	0.773	0.135	0	3	Ctsc
0	1.98879	0.975	0.544	0	3	Lyz2
0	1.79584	0.717	0.157	0	3	Hexb
0	1.77738	0.871	0.431	0	3	H2-Aa
0	1.76095	0.9	0.526	0	3	H2-Eb1
0	1.75342	0.425	0.067	0	3	Rgs1
0	1.72731	0.545	0.073	0	3	Cybb
0	1.7147	0.7	0.179	0	3	Lgmn
0	1.70769	0.538	0.071	0	3	Ms4a6c
0	1.7048	0.802	0.204	0	3	Tyrobp
0	1.69819	0.907	0.52	0	3	H2-Ab1
0	1.69312	0.472	0.052	0	3	Fcgr3
6.6094e-282	1.65744	0.399	0.091	1.13351e-277	3	Ccl4
0	1.63458	0.462	0.087	0	3	Lgals3
0	1.5932	0.866	0.279	0	3	Fcer1g
0	1.55764	0.402	0.044	0	3	Bcl2a1b
0	1.53707	0.363	0.034	0	3	Pla2g7
0	1.52269	0.344	0.035	0	3	Ms4a7
0	1.51688	0.423	0.053	0	3	Csf1r
0	1.48013	0.643	0.159	0	3	Cotl1
0	1.45851	0.498	0.094	0	3	Mpeg1
0	1.45848	0.388	0.053	0	3	Trf
0	1.45047	0.51	0.092	0	3	Laptm5
0	1.44097	0.419	0.065	0	3	Aif1
0	1.43635	0.762	0.298	0	3	Psap
0	1.43037	0.421	0.063	0	3	Cxcl16
0	1.40412	0.343	0.041	0	3	Lilrb4a
6.63801e-243	1.40023	0.308	0.058	1.13842e-238	3	Ccl3
6.1058e-301	1.39954	0.341	0.058	1.04715e-296	3	Wfdc17
0	1.39412	0.411	0.064	0	3	Cd68
0	1.38019	0.754	0.196	0	3	Cd52
0	1.37706	0.345	0.049	0	3	Ms4a6b
0	1.3752	0.548	0.134	0	3	Unc93b1
0	1.37265	0.287	0.025	0	3	Ms4a6d
0	1.36747	0.296	0.032	0	3	Acp5
0	1.35643	0.29	0.027	0	3	Cd72
0	1.35543	0.418	0.072	0	3	Lcp1
0	1.30659	0.414	0.081	0	3	H2-DMb1
0	1.29082	0.461	0.096	0	3	H2-DMa
0	1.28152	0.281	0.032	0	3	Cx3cr1
0	1.27951	0.494	0.11	0	3	Coro1a
0	1.27843	0.289	0.033	0	3	Adgre1
0	1.2745	1	0.943	0	3	Tmsb4x
1.57618e-302	1.27314	0.34	0.056	2.70316e-298	3	Lst1
0	1.26654	0.366	0.058	0	3	Spi1
0	1.26309	0.323	0.041	0	3	Axl
2.15382e-303	1.25725	0.326	0.05	3.69381e-299	3	Tgfbi
0	1.25677	0.284	0.032	0	3	Clec4a2
2.48132e-282	1.25671	0.297	0.044	4.25546e-278	3	Hpgd
7.35883e-295	1.24926	0.337	0.057	1.26204e-290	3	Rgs10
0	1.24536	0.408	0.082	0	3	Alox5ap
1.5205e-284	1.24119	0.433	0.104	2.60766e-280	3	Ifi27l2a
0	1.23376	0.613	0.213	0	3	Cyba
1.3064e-275	1.22708	0.251	0.029	2.24047e-271	3	Cd14
1.52337e-254	1.21464	0.295	0.05	2.61258e-250	3	Fcgr2b
0	1.21386	0.275	0.03	0	3	Ly86
1.30785e-278	1.21268	0.339	0.061	2.24296e-274	3	Arrb2
9.7e-240	1.19033	0.388	0.099	1.66355e-235	3	Csf2ra
6.37629e-271	1.14597	0.258	0.032	1.09353e-266	3	Gpr65
1.34635e-219	1.11381	0.267	0.047	2.30899e-215	3	Tgfbr1
2.40804e-200	1.11006	0.488	0.189	4.12978e-196	3	Grn
3.22671e-249	1.10963	0.267	0.04	5.53381e-245	3	Pld4
3.72769e-200	1.10312	0.3	0.067	6.39299e-196	3	Man2b1
6.44905e-246	1.0999	0.463	0.135	1.10601e-241	3	Fxyd5
1.59458e-217	1.0986	0.516	0.197	2.7347e-213	3	Sat1
2.31515e-226	1.09012	0.263	0.043	3.97047e-222	3	Lat2
9.74559e-232	1.08608	0.306	0.059	1.67137e-227	3	Cd53
3.94078e-187	1.07245	0.374	0.111	6.75844e-183	3	Maf
2.7818e-211	1.06257	0.458	0.154	4.77079e-207	3	Actr3
1.59509e-144	1.06077	0.256	0.065	2.73558e-140	3	Pf4
4.75773e-286	1.04855	0.855	0.606	8.1595e-282	3	Ctsb
3.74622e-207	1.04398	0.262	0.048	6.42477e-203	3	Cd48
5.26671e-178	0.974231	0.454	0.165	9.0324e-174	3	Selenop
1.68267e-152	0.961948	0.44	0.184	2.88578e-148	3	Ctsz
1.28093e-218	0.955521	0.645	0.302	2.1968e-214	3	Sh3bgrl3
6.02138e-180	0.94381	0.539	0.242	1.03267e-175	3	Ucp2
1.93379e-159	0.931413	0.481	0.21	3.31645e-155	3	Ctsh
1.82567e-108	0.910886	0.32	0.123	3.13102e-104	3	Lpl
2.694e-149	0.88481	0.365	0.122	4.62022e-145	3	AW112010
3.89224e-100	0.864441	0.319	0.13	6.6752e-96	3	Ctsa
3.04414e-156	0.826265	0.672	0.431	5.22069e-152	3	Ftl1
1.97823e-100	0.824635	0.349	0.151	3.39266e-96	3	Hexa
0	0.814198	0.996	0.88	0	3	B2m
1.73264e-161	0.812854	0.665	0.395	2.97149e-157	3	Npc2
3.70326e-148	0.812405	0.594	0.32	6.35108e-144	3	Arpc1b
2.47682e-71	0.799376	0.345	0.172	4.24775e-67	3	Hspa1a
5.33319e-235	0.79312	0.83	0.549	9.14642e-231	3	Actb
1.58766e-83	0.787218	0.329	0.152	2.72284e-79	3	Gns
2.24813e-220	0.7807	0.796	0.465	3.85555e-216	3	H2-D1
1.92874e-94	0.768282	0.3	0.117	3.3078e-90	3	Ifngr1
7.78502e-79	0.761582	0.276	0.113	1.33513e-74	3	Fkbp5
1.79637e-62	0.713779	0.262	0.12	3.08077e-58	3	Creg1
1.27855e-79	0.697072	0.435	0.244	2.19271e-75	3	Capza2
8.46728e-64	0.692789	0.328	0.17	1.45214e-59	3	Snx5
2.59867e-74	0.682784	0.331	0.153	4.45673e-70	3	Zfp36
1.35337e-63	0.680055	0.263	0.117	2.32102e-59	3	Lgals3bp
9.28416e-33	0.660742	0.412	0.31	1.59223e-28	3	Ctsd
9.16342e-92	0.633319	0.619	0.423	1.57153e-87	3	Arpc2
6.68946e-266	0.618263	0.932	0.759	1.14724e-261	3	Cst3
8.62366e-85	0.617905	0.421	0.206	1.47896e-80	3	Srgn
2.5725e-69	0.59896	0.381	0.199	4.41184e-65	3	Psmb8
8.37573e-47	0.5736	0.349	0.208	1.43644e-42	3	Mt1
8.30519e-41	0.564454	0.274	0.153	1.42434e-36	3	Asah1
2.98223e-62	0.560883	0.532	0.363	5.11453e-58	3	Clic1
3.04868e-119	0.549004	0.48	0.216	5.22849e-115	3	Crip1
4.09335e-302	0.527773	0.999	0.985	7.02009e-298	3	Fth1
1.64584e-39	0.526107	0.373	0.243	2.82261e-35	3	Coro1b
2.12806e-35	0.503729	0.26	0.148	3.64962e-31	3	Erp29
3.22778e-32	0.503675	0.325	0.204	5.53564e-28	3	Dusp1
2.68233e-82	0.484382	0.758	0.615	4.6002e-78	3	Gpx1
3.42693e-111	0.478977	0.899	0.812	5.87718e-107	3	Itm2b
1.86273e-111	0.467296	0.877	0.766	3.19459e-107	3	Calm1
1.50769e-26	0.459232	0.273	0.174	2.58569e-22	3	Ostf1
3.12521e-83	0.43947	0.805	0.708	5.35973e-79	3	Cfl1
4.99247e-33	0.434027	0.346	0.223	8.56208e-29	3	Gnai2
7.95048e-24	0.419799	0.356	0.258	1.36351e-19	3	Arpc5
2.04252e-80	0.418339	0.812	0.704	3.50292e-76	3	Pfn1
5.14233e-23	0.416611	0.28	0.186	8.81909e-19	3	Ckb
5.83606e-27	0.414422	0.428	0.329	1.00089e-22	3	Clta
1.41824e-26	0.405963	0.473	0.382	2.43228e-22	3	Sdcbp
5.42055e-26	0.403839	0.39	0.284	9.29624e-22	3	Bst2
5.00772e-74	0.398934	0.79	0.638	8.58824e-70	3	H2-K1
6.36766e-23	0.388997	0.441	0.35	1.09205e-18	3	Lamp1
4.9563e-20	0.387564	0.289	0.202	8.50005e-16	3	Calr
7.41923e-33	0.383174	0.589	0.485	1.2724e-28	3	H3f3b
7.57511e-23	0.381567	0.287	0.188	1.29913e-18	3	Fos
1.93634e-09	0.355123	0.337	0.282	3.32082e-05	3	Nfkbia
2.79198e-16	0.344813	0.287	0.207	4.78824e-12	3	Lamp2
6.89388e-20	0.338169	0.452	0.367	1.1823e-15	3	Hspa5
3.51891e-21	0.334823	0.451	0.359	6.03493e-17	3	Arpc3
2.04558e-16	0.322982	0.313	0.226	3.50818e-12	3	Junb
6.62309e-12	0.318461	0.3	0.236	1.13586e-07	3	Gdi2
3.25652e-27	0.307429	0.645	0.556	5.58493e-23	3	Serinc3
1.76421e-16	0.277399	0.552	0.495	3.02561e-12	3	Gm14303
2.26984e-73	0.275153	0.957	0.924	3.89277e-69	3	Rps29
1.78771e-11	0.274942	0.306	0.241	3.06593e-07	3	Shisa5
1.4558e-09	0.268636	0.331	0.276	2.49669e-05	3	Arhgdia
2.62046e-07	0.264167	0.279	0.235	0.00449409	3	Atp6v0b
9.3348e-33	0.258617	0.73	0.653	1.60092e-28	3	Ly6e
7.36565e-09	0.257256	0.404	0.356	0.000126321	3	Prdx5
1.51932e-14	0.255203	0.314	0.229	2.60563e-10	3	Tagln2
5.87257e-258	2.63294	0.635	0.075	1.00715e-253	4	Mgp	Stromal cell
0	2.43305	0.608	0.031	0	4	Sparcl1
4.40974e-218	2.05371	0.653	0.098	7.56271e-214	4	Gas6
2.27048e-278	1.9987	0.299	0.012	3.89388e-274	4	Aldh1a1
0	1.92416	0.625	0.049	0	4	Col1a2
0	1.89543	0.351	0.009	0	4	Tcf21
1.75278e-249	1.80495	0.382	0.024	3.00602e-245	4	Cfh
3.71649e-219	1.5973	0.396	0.03	6.37379e-215	4	Rbp1
1.75519e-121	1.56029	0.319	0.037	3.01015e-117	4	Bgn
1.34971e-197	1.47369	0.42	0.039	2.31475e-193	4	Myl9
4.8868e-123	1.43784	0.288	0.029	8.38086e-119	4	Rarres2
1.9317e-133	1.4011	0.472	0.072	3.31287e-129	4	Igfbp4
2.4242e-307	1.38939	0.274	0.008	4.1575e-303	4	Pdgfra
1.31644e-199	1.36672	0.399	0.034	2.25769e-195	4	Col3a1
1.62444e-56	1.28749	0.302	0.066	2.78591e-52	4	Mid1ip1
4.33189e-131	1.2381	0.26	0.022	7.4292e-127	4	Rcn3
2.93391e-70	1.22038	0.319	0.061	5.03166e-66	4	Acsbg1
4.39678e-69	1.17271	0.795	0.441	7.54048e-65	4	Gstm1
3.73428e-47	1.02254	0.656	0.32	6.4043e-43	4	Serpinh1
6.27573e-60	1.01338	0.267	0.048	1.07629e-55	4	Cald1
7.91127e-35	0.954836	0.385	0.138	1.35678e-30	4	Fxyd1
8.53831e-35	0.938377	0.288	0.085	1.46432e-30	4	Ppic
5.09352e-40	0.936213	0.646	0.344	8.73538e-36	4	Gstm2
1.01154e-31	0.918868	0.319	0.107	1.73479e-27	4	Zfas1
6.55293e-29	0.918233	0.49	0.247	1.12383e-24	4	Tpm1
4.35923e-32	0.907733	0.264	0.076	7.47608e-28	4	Dcn
4.40767e-38	0.878919	0.74	0.488	7.55915e-34	4	Gas5
1.31184e-27	0.877194	0.326	0.121	2.24981e-23	4	2410006H16Rik
2.21818e-27	0.816321	0.257	0.08	3.80418e-23	4	Egr1
6.64171e-18	0.760578	0.264	0.109	1.13905e-13	4	Prss35
2.78871e-14	0.663514	0.278	0.132	4.78264e-10	4	Zbtb20
1.15579e-16	0.656702	0.524	0.333	1.98218e-12	4	Rpl10a
1.91457e-28	0.651027	0.788	0.591	3.28348e-24	4	Rpl36a
8.90705e-31	0.650714	0.844	0.699	1.52756e-26	4	Rps18
4.11785e-18	0.597513	0.601	0.414	7.06211e-14	4	Rpl22l1
2.07184e-14	0.593529	0.521	0.346	3.5532e-10	4	Eef1g
3.62854e-19	0.591708	0.639	0.438	6.22295e-15	4	Rps4x
7.27572e-38	0.584076	0.934	0.859	1.24779e-33	4	Rps26
5.44723e-14	0.575744	0.378	0.209	9.34199e-10	4	Nedd4
8.44069e-15	0.56599	0.559	0.386	1.44758e-10	4	Npm1
7.30234e-15	0.561621	0.559	0.378	1.25235e-10	4	Pabpc1
1.21255e-19	0.550729	0.74	0.603	2.07953e-15	4	Rplp0
1.14674e-18	0.544457	0.726	0.536	1.96666e-14	4	Rpsa
4.96337e-32	0.535098	0.885	0.786	8.51217e-28	4	Rps2
7.77373e-40	0.534619	0.941	0.881	1.3332e-35	4	Rpl13
5.57499e-13	0.511664	0.281	0.133	9.56111e-09	4	Marcksl1
6.36176e-11	0.510883	0.42	0.269	1.09104e-06	4	S100a11
5.08099e-10	0.510819	0.417	0.276	8.7139e-06	4	Rpl29
1.92715e-11	0.510075	0.264	0.129	3.30507e-07	4	Slc29a1
1.6164e-22	0.507941	0.882	0.767	2.77212e-18	4	Rps19
3.43053e-24	0.505021	0.885	0.785	5.88336e-20	4	Rps3a1
3.17952e-23	0.504602	0.837	0.732	5.45288e-19	4	Rps7
7.67244e-08	0.503417	0.267	0.159	0.00131582	4	Acaa2
1.95811e-16	0.503152	0.778	0.657	3.35816e-12	4	Rpl36
7.90431e-27	0.499894	0.944	0.846	1.35559e-22	4	Rpl18a
3.92082e-19	0.490444	0.819	0.701	6.72421e-15	4	Rpl9
7.58949e-11	0.489297	0.559	0.414	1.3016e-06	4	Eef2
2.73553e-09	0.486238	0.271	0.146	4.69143e-05	4	Maf
2.2087e-08	0.482955	0.333	0.208	0.000378791	4	Tspan3
2.31074e-19	0.475738	0.809	0.679	3.96292e-15	4	Rps5
3.14832e-07	0.466978	0.33	0.213	0.00539937	4	Cnn3
3.32436e-16	0.461224	0.757	0.612	5.70127e-12	4	Rps8
2.7509e-23	0.460762	0.92	0.834	4.7178e-19	4	Rpl23a
8.74588e-24	0.456554	0.91	0.794	1.49992e-19	4	Rps3
8.03999e-19	0.454086	0.851	0.746	1.37886e-14	4	Rpl23
2.859e-16	0.45305	0.802	0.664	4.90319e-12	4	Rpl3
8.20989e-21	0.445519	0.889	0.767	1.408e-16	4	Rpl14
4.29744e-08	0.443796	0.406	0.275	0.000737011	4	Gm9794
5.54627e-09	0.443176	0.253	0.134	9.51185e-05	4	Fkbp5
3.03939e-10	0.441894	0.639	0.497	5.21256e-06	4	H3f3b
2.18969e-20	0.432393	0.913	0.829	3.75532e-16	4	Rps9
1.60937e-07	0.428356	0.455	0.336	0.00276006	4	Rps6
6.45572e-09	0.427944	0.653	0.534	0.000110716	4	Rpl17
1.41257e-05	0.424182	0.264	0.17	0.242256	4	Tubb5
9.55869e-11	0.421312	0.562	0.412	1.63931e-06	4	Rpl12
7.56841e-05	0.419528	0.26	0.18	1	4	Mat2a
2.53208e-12	0.418501	0.743	0.623	4.34251e-08	4	Rpl7
6.43222e-10	0.418185	0.573	0.431	1.10313e-05	4	Eef1b2
1.69946e-06	0.414954	0.372	0.261	0.0291458	4	Rps15a-ps6
5.34611e-08	0.411614	0.538	0.423	0.000916858	4	Tceal9
1.63176e-15	0.411059	0.802	0.701	2.79847e-11	4	Rpl8
9.77035e-08	0.410537	0.524	0.405	0.00167562	4	Rpl7a
2.93978e-24	0.406025	0.931	0.875	5.04172e-20	4	Rps15a
9.96769e-09	0.405133	0.566	0.441	0.000170946	4	Rack1
9.55469e-20	0.404796	0.896	0.848	1.63863e-15	4	Rpl37a
2.18907e-24	0.403146	0.965	0.911	3.75426e-20	4	Rpl32
1.21632e-06	0.402168	0.354	0.242	0.0208599	4	Rpl39-ps
9.05418e-10	0.401306	0.597	0.468	1.55279e-05	4	Rpl5
4.4183e-09	0.399997	0.604	0.486	7.57739e-05	4	Rpl28
1.26491e-12	0.395816	0.75	0.604	2.16931e-08	4	Rpl21
3.10518e-07	0.395455	0.274	0.161	0.00532538	4	Ier2
1.64162e-05	0.394995	0.285	0.193	0.281538	4	Bex3
1.22117e-06	0.390548	0.337	0.226	0.020943	4	Ssr3
5.58705e-09	0.390537	0.556	0.422	9.58179e-05	4	Rpl35
0.000145093	0.388663	0.302	0.223	1	4	Rpl15
2.3046e-07	0.388223	0.319	0.199	0.00395238	4	Fos
3.28179e-15	0.386717	0.802	0.707	5.62827e-11	4	Rpl39
7.62155e-06	0.38645	0.372	0.27	0.13071	4	Ctsl
2.16024e-07	0.382703	0.493	0.37	0.00370482	4	Slc25a4
2.81443e-16	0.382324	0.847	0.744	4.82675e-12	4	Rpl26
1.56073e-13	0.379082	0.837	0.737	2.67665e-09	4	Rps13
0.000542522	0.373603	0.323	0.249	1	4	Cdk4
6.61472e-12	0.37342	0.799	0.677	1.13442e-07	4	Rpl4
8.89221e-09	0.372134	0.698	0.614	0.000152501	4	Rps27a
8.70944e-05	0.37187	0.267	0.184	1	4	Ncl
0.000396087	0.369784	0.257	0.183	1	4	Nenf
1.47885e-09	0.368751	0.75	0.644	2.53623e-05	4	Rps12
4.41628e-09	0.368661	0.677	0.568	7.57391e-05	4	Rps10
7.50263e-07	0.368166	0.514	0.401	0.012867	4	Mir703
7.29002e-33	0.367518	0.993	0.976	1.25024e-28	4	Rps27
8.22083e-10	0.363637	0.75	0.629	1.40987e-05	4	Rps16
1.41663e-05	0.361128	0.427	0.331	0.242952	4	Eef1a1
9.69411e-06	0.360109	0.389	0.285	0.166254	4	Mif
3.11078e-10	0.358564	0.74	0.622	5.33498e-06	4	Rpl18
5.69671e-15	0.357176	0.934	0.866	9.76985e-11	4	Rpl37
8.27922e-10	0.357054	0.705	0.606	1.41989e-05	4	Rpl31
7.97468e-05	0.351786	0.392	0.306	1	4	Gm10073
2.79684e-10	0.348453	0.847	0.759	4.79659e-06	4	Rplp2
0.000531301	0.347697	0.302	0.227	1	4	Rpl37rt
1.28324e-09	0.345837	0.455	0.29	2.20076e-05	4	Id3
4.77153e-05	0.345743	0.337	0.237	0.818318	4	Hes1
0.000669894	0.342702	0.344	0.268	1	4	Wdr89
2.48592e-17	0.34246	0.92	0.835	4.26335e-13	4	Rps21
3.11852e-12	0.340589	0.823	0.739	5.34827e-08	4	Rps17
2.03667e-10	0.339829	0.764	0.652	3.49289e-06	4	Rps23
0.00123205	0.336491	0.267	0.198	1	4	Gm2000
0.00292004	0.334007	0.399	0.333	1	4	Rps16-ps2
0.000259198	0.328987	0.333	0.253	1	4	Gm5586
3.09382e-12	0.328458	0.806	0.709	5.3059e-08	4	Rpl34
0.000303426	0.327193	0.306	0.226	1	4	Rbbp7
4.44739e-16	0.326355	0.924	0.879	7.62727e-12	4	Rplp1
0.000949818	0.320194	0.295	0.221	1	4	Ldha
4.30383e-17	0.315158	0.969	0.921	7.38106e-13	4	Rps14
2.21534e-06	0.313709	0.924	0.831	0.0379931	4	Igfbp7
5.86333e-15	0.313568	0.927	0.873	1.00556e-10	4	Rpl41
0.000577491	0.302661	0.267	0.193	1	4	Eef1d
0.00417332	0.298823	0.302	0.243	1	4	Rpl24
0.00117456	0.297877	0.292	0.221	1	4	Gm11478
0.00010451	0.296809	0.368	0.278	1	4	Arf4
1.06395e-15	0.296792	0.948	0.867	1.82467e-11	4	Rps28
3.95749e-06	0.293941	0.604	0.501	0.0678709	4	Gm14303
0.00175688	0.292289	0.271	0.203	1	4	Dpm3
1.12892e-08	0.290787	0.799	0.729	0.000193611	4	Rpl27
9.31586e-10	0.289511	0.844	0.754	1.59767e-05	4	Rps24
9.3007e-06	0.28574	0.26	0.167	0.159507	4	Gsn
2.53366e-05	0.28239	0.576	0.486	0.434522	4	Rpl27a
3.83372e-07	0.28192	0.719	0.646	0.00657484	4	Rps20
3.90685e-05	0.279646	0.611	0.547	0.670025	4	Rpl6
1.72825e-08	0.27907	0.854	0.804	0.000296395	4	Rpl11
0.00572316	0.276883	0.274	0.213	1	4	Calr
0.000598326	0.272526	0.33	0.246	1	4	Mxd4
0.00216748	0.269897	0.299	0.229	1	4	Srsf7
1.8656e-05	0.268586	0.677	0.631	0.319951	4	Rpl35a
1.74774e-13	0.265087	0.955	0.928	2.99737e-09	4	Rps29
2.25826e-06	0.265021	0.75	0.677	0.0387291	4	Tpt1
0.00172164	0.262914	0.316	0.244	1	4	Sh3bp5
1.9708e-05	0.259365	0.691	0.612	0.337992	4	Ptma
0.000161016	0.255194	0.34	0.248	1	4	Tuba1b
1.42111e-07	0.252731	0.792	0.705	0.0024372	4	Rps25
0	3.40437	0.756	0.064	0	5	Ccl5	NK cell
1.33278e-170	3.07452	0.321	0.023	2.28572e-166	5	Gzma
0	2.75295	0.467	0.008	0	5	Xcl1
0	2.51916	0.557	0.011	0	5	Nkg7
0	2.47342	0.423	0.008	0	5	Cd7
0	2.44976	0.313	0.003	0	5	Gzmb
1.54995e-170	2.06927	0.74	0.145	2.65817e-166	5	AW112010
0	1.93778	0.325	0.006	0	5	Ms4a4b
0	1.88301	0.358	0.012	0	5	Klrd1
0	1.86764	0.366	0.008	0	5	Ptprcap
0	1.81467	0.321	0.004	0	5	Ctsw
0	1.75969	0.35	0.004	0	5	Il2rb
0	1.74342	0.272	0.002	0	5	Klre1
0	1.73178	0.301	0.004	0	5	Trbc1
7.30856e-124	1.7199	0.793	0.228	1.25342e-119	5	Tmsb10
1.34649e-128	1.59552	0.447	0.061	2.30923e-124	5	Rac2
8.45695e-118	1.54327	0.264	0.023	1.45037e-113	5	Gm24265
1.67183e-307	1.54049	0.256	0.006	2.8672e-303	5	Klrk1
5.32726e-273	1.48753	0.256	0.007	9.13625e-269	5	Thy1
1.67247e-300	1.47599	0.268	0.007	2.86829e-296	5	Lck
6.15733e-158	1.436	0.28	0.018	1.05598e-153	5	Gm24407
2.94883e-90	1.38129	0.785	0.267	5.05724e-86	5	Cd52
2.50982e-70	1.34963	0.309	0.051	4.30434e-66	5	Il2rg
7.00971e-51	1.13604	0.346	0.081	1.20217e-46	5	H2-Q7
1.37309e-49	1.11558	0.285	0.057	2.35484e-45	5	Ptprc
1.6455e-35	1.099	0.252	0.06	2.82204e-31	5	Snord13
7.77497e-59	1.0677	0.264	0.043	1.33341e-54	5	Selplg
1.00745e-47	1.0541	0.496	0.159	1.72778e-43	5	Coro1a
2.68696e-52	1.02629	0.732	0.344	4.60814e-48	5	Sh3bgrl3
3.99717e-35	1.00862	0.545	0.244	6.85515e-31	5	Shisa5
1.02802e-43	1.00714	0.301	0.069	1.76305e-39	5	Arhgdib
1.55466e-28	0.872657	0.337	0.111	2.66625e-24	5	Gimap4
3.51989e-30	0.833225	0.533	0.231	6.03661e-26	5	Srgn
1.26576e-23	0.819232	0.61	0.378	2.17079e-19	5	Pabpc1
2.48943e-09	0.783841	0.26	0.134	4.26938e-05	5	Ccl4
1.83878e-21	0.779559	0.321	0.118	3.15351e-17	5	Lcp1
1.49522e-28	0.767608	0.516	0.224	2.5643e-24	5	Cotl1
1.87357e-18	0.742236	0.293	0.113	3.21317e-14	5	Gimap6
4.2619e-14	0.717798	0.325	0.155	7.30915e-10	5	S100a6
6.65777e-56	0.700666	1	0.951	1.14181e-51	5	Tmsb4x
2.71601e-11	0.671374	0.382	0.222	4.65796e-07	5	Psmb8
9.79148e-30	0.670886	0.866	0.717	1.67924e-25	5	Pfn1
2.45347e-22	0.66873	0.52	0.249	4.2077e-18	5	Crip1
2.59065e-22	0.665921	0.63	0.359	4.44296e-18	5	Fcer1g
3.89741e-32	0.647686	0.866	0.656	6.68405e-28	5	H2-K1
3.31951e-20	0.644026	0.549	0.286	5.69296e-16	5	Tyrobp
1.08852e-16	0.620243	0.386	0.179	1.86681e-12	5	Fxyd5
1.66772e-07	0.619809	0.382	0.261	0.00286014	5	Rps15a-ps6
1.42002e-21	0.616784	0.732	0.537	2.43533e-17	5	Rpsa
1.71833e-11	0.595761	0.386	0.219	2.94694e-07	5	Gm11478
3.8442e-11	0.583784	0.358	0.195	6.59279e-07	5	Actr3
2.33197e-23	0.582483	0.801	0.585	3.99933e-19	5	Actb
1.1128e-07	0.581655	0.496	0.388	0.00190844	5	Npm1
6.94147e-23	0.567694	0.772	0.508	1.19046e-18	5	H2-D1
9.93098e-22	0.561599	0.841	0.72	1.70316e-17	5	Cfl1
5.94763e-36	0.55579	0.972	0.874	1.02002e-31	5	Rps15a
6.90861e-10	0.550655	0.256	0.127	1.18483e-05	5	Vasp
6.00832e-09	0.536721	0.415	0.269	0.000103043	5	S100a11
2.45888e-12	0.532735	0.565	0.384	4.21699e-08	5	Clic1
1.48432e-10	0.531927	0.402	0.238	2.5456e-06	5	Tagln2
3.21216e-10	0.527778	0.614	0.501	5.50886e-06	5	Gm14303
9.80196e-08	0.527676	0.374	0.236	0.00168104	5	Junb
1.82772e-37	0.527332	0.996	0.895	3.13455e-33	5	B2m
4.30298e-05	0.513963	0.354	0.268	0.737962	5	Nme1
3.2523e-08	0.49397	0.679	0.612	0.00055777	5	Ptma
3.27632e-11	0.49337	0.614	0.472	5.61889e-07	5	Sub1
2.17095e-24	0.489248	0.967	0.881	3.72317e-20	5	Rpl13
8.5563e-20	0.488386	0.862	0.699	1.4674e-15	5	Rps18
5.3722e-06	0.476593	0.329	0.221	0.0921332	5	Ldha
7.71197e-17	0.474162	0.866	0.754	1.3226e-12	5	Rps24
9.82326e-08	0.461243	0.533	0.413	0.00168469	5	Rpl12
0.0011145	0.460554	0.317	0.249	1	5	Tuba1b
7.1703e-10	0.45808	0.699	0.604	1.22971e-05	5	Rplp0
6.50064e-07	0.457611	0.313	0.195	0.0111486	5	Gm9843
2.21854e-07	0.455227	0.496	0.366	0.0038048	5	S100a10
4.21389e-12	0.45464	0.732	0.593	7.22682e-08	5	Rpl36a
3.99579e-23	0.452834	0.951	0.911	6.85277e-19	5	Rpl32
4.33255e-32	0.451183	0.976	0.928	7.43033e-28	5	Rps29
2.42581e-14	0.450435	0.837	0.735	4.16026e-10	5	Rps11
5.25579e-14	0.446097	0.748	0.652	9.01369e-10	5	Rps23
8.05516e-14	0.44471	0.833	0.728	1.38146e-09	5	Rpl27
1.08156e-14	0.444445	0.833	0.732	1.85487e-10	5	Rpl38
2.074e-05	0.444143	0.524	0.45	0.355691	5	Eif5a
3.18756e-12	0.441588	0.74	0.63	5.46667e-08	5	Rps16
8.3619e-18	0.440306	0.846	0.732	1.43407e-13	5	Rps7
9.84194e-06	0.437788	0.346	0.242	0.168789	5	Rpl39-ps
1.12052e-06	0.434406	0.427	0.306	0.0192169	5	Gm10073
4.31199e-05	0.433939	0.301	0.207	0.739506	5	Gm15536
1.0164e-08	0.431895	0.508	0.356	0.000174312	5	Arpc1b
1.43121e-06	0.43138	0.333	0.212	0.0245453	5	Cd47
3.89191e-10	0.426002	0.736	0.645	6.67463e-06	5	Rps12
6.79684e-13	0.425315	0.768	0.621	1.16566e-08	5	Rpl18
2.87181e-08	0.422143	0.561	0.441	0.000492515	5	Rps4x
4.40781e-05	0.415322	0.362	0.268	0.755939	5	Wdr89
2.62484e-19	0.414139	0.911	0.847	4.5016e-15	5	Rpl18a
2.42885e-07	0.412892	0.272	0.151	0.00416549	5	Laptm5
2.40052e-16	0.407683	0.862	0.759	4.11689e-12	5	Rplp2
1.3826e-06	0.406732	0.606	0.518	0.0237117	5	Fau
2.81315e-08	0.404356	0.585	0.469	0.000482454	5	Rpl5
1.91334e-17	0.400208	0.923	0.848	3.28138e-13	5	Rpl37a
5.48705e-13	0.399078	0.817	0.707	9.41029e-09	5	Rpl39
6.131e-32	0.397591	1	0.976	1.05147e-27	5	Rps27
3.8406e-08	0.394606	0.654	0.534	0.000658663	5	Rpl17
1.04926e-05	0.393892	0.313	0.205	0.179948	5	Sri
0.0007507	0.391613	0.402	0.333	1	5	Rps16-ps2
2.58141e-20	0.391518	0.927	0.834	4.42712e-16	5	Rpl23a
8.77689e-05	0.387585	0.553	0.515	1	5	Slc25a5
3.59922e-12	0.386753	0.846	0.787	6.17267e-08	5	Rps2
1.18916e-06	0.384552	0.52	0.406	0.0203941	5	Rpl7a
0.000885377	0.377807	0.37	0.294	1	5	Snrpf
0.000260621	0.376619	0.358	0.27	1	5	Arpc5
4.03771e-11	0.372812	0.817	0.737	6.92467e-07	5	Rps13
8.99465e-14	0.366675	0.821	0.697	1.54258e-09	5	Rps15
1.05905e-11	0.355859	0.837	0.768	1.81626e-07	5	Rps19
1.41618e-09	0.35421	0.732	0.606	2.42875e-05	5	Rpl31
2.28685e-14	0.352248	0.894	0.795	3.92195e-10	5	Rps3
6.85639e-18	0.352153	0.919	0.879	1.17587e-13	5	Rplp1
0.00677615	0.348285	0.317	0.257	1	5	H2afz
1.70112e-13	0.347764	0.907	0.873	2.91743e-09	5	Rpl41
0.000508668	0.346401	0.488	0.416	1	5	Capzb
1.63317e-09	0.336502	0.772	0.676	2.80088e-05	5	Tpt1
9.15496e-09	0.333509	0.801	0.725	0.000157008	5	Rpl30
9.47958e-05	0.332645	0.431	0.337	1	5	Rps6
3.63299e-11	0.323015	0.87	0.83	6.23058e-07	5	Rps9
2.42136e-05	0.322809	0.52	0.424	0.415264	5	Rpl35
2.08092e-11	0.321623	0.878	0.785	3.56879e-07	5	Rps3a1
2.44071e-06	0.319115	0.569	0.449	0.0418582	5	Arpc2
1.60764e-09	0.31651	0.882	0.86	2.7571e-05	5	Rps26
0.00133263	0.315438	0.415	0.336	1	5	Rpl10a
3.71497e-06	0.314048	0.642	0.558	0.0637118	5	Myl12a
9.51713e-05	0.313183	0.654	0.616	1	5	Rps27a
0.000590589	0.312729	0.516	0.445	1	5	Rpl19
0.0035264	0.312158	0.317	0.251	1	5	Rps27rt
0.00660486	0.312048	0.354	0.289	1	5	Nfkbia
0.00133508	0.311747	0.26	0.185	1	5	Ncl
4.74218e-06	0.310228	0.642	0.569	0.0813284	5	Rps10
0.00120276	0.309238	0.492	0.433	1	5	Eef1b2
7.33632e-07	0.30121	0.411	0.268	0.0125818	5	Cyba
6.67266e-07	0.297115	0.72	0.666	0.0114436	5	Rpl3
5.44577e-06	0.294772	0.72	0.681	0.093395	5	Rps5
3.17053e-06	0.293803	0.711	0.659	0.0543747	5	Rpl36
0.000115308	0.292136	0.61	0.547	1	5	Rpl6
0.00149494	0.284103	0.52	0.455	1	5	Snrpg
1.10477e-08	0.282042	0.837	0.769	0.000189468	5	Rpl14
0.000298704	0.281257	0.463	0.383	1	5	Serbp1
2.24136e-05	0.278694	0.78	0.738	0.384392	5	Rpl22
7.27578e-07	0.277007	0.805	0.747	0.012478	5	Rpl23
1.83311e-06	0.276811	0.724	0.679	0.0314379	5	Rpl4
4.20155e-09	0.276425	0.805	0.701	7.20565e-05	5	Rpl9
1.29872e-07	0.276098	0.789	0.71	0.00222731	5	Rpl34
2.19316e-07	0.267443	0.829	0.781	0.00376127	5	Calm1
1.10588e-06	0.263173	0.756	0.663	0.0189658	5	Ly6e
3.38232e-05	0.259765	0.711	0.646	0.580068	5	Rps20
4.50342e-09	0.258076	0.878	0.868	7.72337e-05	5	Rpl37
0.00126074	0.257883	0.667	0.625	1	5	Rpl7
5.03958e-11	0.255952	0.959	0.922	8.64289e-07	5	Rps14
1.17784e-06	0.25114	0.789	0.702	0.0201999	5	Rpl8
0	4.10924	0.906	0.064	0	6	Dcn	Stromal cell
4.82679e-262	3.78355	0.894	0.154	8.27795e-258	6	Gsn
0	3.33646	0.77	0.049	0	6	Col1a2
0	3.21841	0.583	0.032	0	6	Col3a1
0	2.89858	0.609	0.018	0	6	Col1a1
0	2.64164	0.66	0.022	0	6	Serping1
0	2.51303	0.566	0.011	0	6	Gpc3
1.87482e-207	2.4865	0.494	0.046	3.21532e-203	6	Gpx3
0	2.44316	0.591	0.018	0	6	Ogn
5.32402e-147	2.41272	0.545	0.08	9.1307e-143	6	Mgp
0	2.40315	0.477	0.009	0	6	Smoc2
0	2.36628	0.481	0.014	0	6	Igfbp6
0	2.33928	0.494	0.018	0	6	Serpinf1
0	2.3195	0.498	0.016	0	6	Lum
0	2.31781	0.443	0.007	0	6	Penk
0	2.19066	0.37	0.013	0	6	C3
0	2.17643	0.434	0.009	0	6	Mfap5
0	2.09444	0.362	0.005	0	6	Dpt
0	2.04832	0.336	0.003	0	6	Clec3b
2.36323e-244	2.0086	0.4	0.023	4.05294e-240	6	Nbl1
0	1.97833	0.387	0.006	0	6	Postn
2.60168e-228	1.92931	0.315	0.015	4.46188e-224	6	Cxcl12
1.15106e-246	1.83183	0.434	0.027	1.97406e-242	6	Rarres2
0	1.81129	0.281	0.007	0	6	Rspo3
0	1.77344	0.391	0.016	0	6	C1s1
0	1.73323	0.319	0.008	0	6	Col6a2
6.95179e-238	1.72061	0.281	0.011	1.19223e-233	6	Htra3
9.94134e-142	1.7147	0.387	0.04	1.70494e-137	6	Timp2
0	1.69413	0.311	0.006	0	6	Efemp1
2.77836e-156	1.69322	0.557	0.075	4.76489e-152	6	Rnase4
8.09556e-122	1.68659	0.681	0.148	1.38839e-117	6	S100a6
1.59806e-141	1.67513	0.387	0.04	2.74067e-137	6	Fstl1
0	1.66401	0.255	0.005	0	6	Dpep1
5.52215e-124	1.62539	0.421	0.055	9.47048e-120	6	Col6a1
6.33501e-122	1.58513	0.315	0.03	1.08645e-117	6	Gas1
0	1.5318	0.251	0.004	0	6	Srpx
2.65952e-250	1.5313	0.268	0.009	4.56108e-246	6	Mmp2
4.43354e-152	1.50763	0.387	0.036	7.60352e-148	6	Bgn
4.02651e-109	1.49984	0.472	0.074	6.90546e-105	6	Igfbp4
8.10618e-128	1.42682	0.311	0.028	1.39021e-123	6	Cfh
0	1.42234	0.281	0.003	0	6	Islr
4.02795e-48	1.34304	0.336	0.079	6.90793e-44	6	Egr1
5.7816e-81	1.3262	0.374	0.063	9.91545e-77	6	C1ra
1.6062e-116	1.32173	0.328	0.034	2.75464e-112	6	Rbp1
1.85531e-95	1.31352	0.255	0.025	3.18186e-91	6	Nupr1
2.0621e-48	1.31232	0.672	0.321	3.5365e-44	6	Serpinh1
8.64707e-36	1.29771	0.421	0.146	1.48297e-31	6	Lpl
1.2902e-111	1.29628	0.387	0.049	2.21269e-107	6	Ltbp4
2.74598e-81	1.25835	0.315	0.044	4.70935e-77	6	Mxra8
3.576e-44	1.23396	0.613	0.265	6.13285e-40	6	Ctsl
4.7894e-65	1.22627	0.511	0.136	8.21383e-61	6	Fxyd1
1.97068e-109	1.20923	0.264	0.023	3.37972e-105	6	Rcn3
1.69551e-53	1.2018	0.34	0.074	2.90779e-49	6	Vim
5.12758e-61	1.20132	0.319	0.058	8.79381e-57	6	Lrp1
3.37392e-15	1.16875	0.374	0.199	5.78628e-11	6	Fos
2.77639e-55	1.14897	0.345	0.073	4.7615e-51	6	Cd302
2.09547e-72	1.14678	0.281	0.039	3.59373e-68	6	Olfml3
2.00288e-40	1.08609	0.332	0.086	3.43495e-36	6	Tuba1a
9.2023e-41	1.08275	0.374	0.106	1.57819e-36	6	Gas6
7.47652e-46	1.04279	0.26	0.049	1.28222e-41	6	Cald1
1.93454e-31	0.992477	0.566	0.266	3.31774e-27	6	S100a11
7.22611e-49	0.989982	0.251	0.044	1.23928e-44	6	Myl9
3.64651e-23	0.982085	0.306	0.107	6.25377e-19	6	Igfbp5
1.45615e-27	0.979779	0.923	0.764	2.4973e-23	6	Sparc
1.69676e-27	0.967098	0.281	0.085	2.90994e-23	6	Il11ra1
1.80804e-33	0.960402	0.264	0.065	3.10079e-29	6	Selenom
1.21274e-33	0.949679	0.281	0.071	2.07984e-29	6	Cd34
2.22234e-18	0.942187	0.349	0.149	3.81132e-14	6	Igfbp3
1.30558e-17	0.852387	0.255	0.095	2.23908e-13	6	Fkbp7
2.24699e-26	0.826593	0.26	0.075	3.85359e-22	6	Fkbp9
2.01083e-19	0.808388	0.468	0.246	3.44858e-15	6	Aebp1
4.29453e-15	0.770306	0.289	0.126	7.36512e-11	6	Maged2
1.26345e-19	0.744808	0.391	0.176	2.16681e-15	6	Prkcdbp
0.000106414	0.700276	0.315	0.227	1	6	Mt1
3.38622e-17	0.700024	0.587	0.364	5.80737e-13	6	S100a10
1.49793e-13	0.696366	0.26	0.111	2.56895e-09	6	Calu
1.77285e-12	0.671731	0.302	0.145	3.04043e-08	6	Tmed3
9.77584e-22	0.669492	0.489	0.235	1.67656e-17	6	Tmsb10
1.34151e-11	0.657644	0.4	0.228	2.3007e-07	6	Txnip
1.389e-11	0.646085	0.26	0.118	2.38213e-07	6	Col4a1
9.66857e-11	0.602209	0.272	0.133	1.65816e-06	6	Zbtb20
5.22133e-07	0.598401	0.336	0.215	0.00895459	6	Jun
2.69322e-10	0.593889	0.306	0.162	4.61888e-06	6	Klf9
6.33823e-11	0.578379	0.638	0.464	1.08701e-06	6	Pcolce
9.20214e-15	0.551775	0.413	0.209	1.57817e-10	6	Nedd4
2.98767e-09	0.539205	0.319	0.176	5.12385e-05	6	Vkorc1
1.46338e-17	0.538111	0.434	0.202	2.5097e-13	6	Selenop
2.41102e-08	0.513408	0.289	0.161	0.000413491	6	Ier2
1.54311e-08	0.497966	0.434	0.27	0.000264643	6	Ly6a
3.99714e-10	0.490496	0.468	0.29	6.8551e-06	6	Id3
1.20571e-07	0.485712	0.472	0.336	0.00206779	6	Pdia3
5.96881e-17	0.475357	0.834	0.634	1.02365e-12	6	Cd63
2.25381e-10	0.470617	0.4	0.23	3.86528e-06	6	Plpp3
3.32976e-08	0.465387	0.251	0.13	0.000571054	6	Rbms1
5.83384e-07	0.46462	0.277	0.162	0.010005	6	Oat
2.00285e-05	0.461626	0.251	0.154	0.343488	6	Pmp22
0.000135065	0.459774	0.34	0.237	1	6	Junb
1.95752e-17	0.454909	0.923	0.822	3.35714e-13	6	Itm2b
2.56892e-10	0.451724	0.545	0.37	4.4057e-06	6	Slc25a4
4.16777e-07	0.450075	0.268	0.15	0.00714773	6	Fcgrt
3.97484e-14	0.442871	0.804	0.63	6.81684e-10	6	Laptm4a
9.5745e-06	0.441424	0.323	0.213	0.164203	6	Calr
3.25316e-14	0.438262	0.8	0.637	5.57917e-10	6	Ifitm3
1.50883e-12	0.422661	0.455	0.25	2.58764e-08	6	Crip1
2.36324e-05	0.40267	0.481	0.378	0.405297	6	Hspa5
5.81966e-10	0.38838	0.702	0.557	9.98072e-06	6	Myl12a
1.19535e-07	0.386252	0.604	0.447	0.00205003	6	Gstm1
0.00595277	0.385926	0.255	0.193	1	6	Maged1
2.80001e-05	0.37576	0.285	0.184	0.480202	6	Scpep1
0.00663937	0.375321	0.255	0.198	1	6	Ecm1
1.16267e-05	0.374108	0.506	0.394	0.199398	6	Rabac1
2.86799e-05	0.372905	0.383	0.278	0.49186	6	Arf4
0.00709506	0.372793	0.481	0.428	1	6	Timp3
0.0001722	0.35297	0.251	0.163	1	6	Xbp1
0.000167216	0.339495	0.387	0.291	1	6	Cyb5a
0.000377266	0.334438	0.251	0.165	1	6	Rhoc
4.02628e-05	0.327001	0.26	0.16	0.690507	6	Zfp36l1
2.38286e-05	0.318779	0.251	0.147	0.40866	6	Maf
2.11625e-05	0.311604	0.489	0.364	0.362938	6	Dynll1
0.000572807	0.310731	0.306	0.217	1	6	Lamp2
0.00126384	0.307938	0.277	0.199	1	6	Gpx8
0.000162438	0.305503	0.379	0.279	1	6	P4hb
1.23908e-08	0.299449	0.74	0.591	0.000212502	6	Gnas
0.000129334	0.294446	0.464	0.35	1	6	Pdia6
1.0915e-10	0.293119	0.932	0.832	1.87192e-06	6	Igfbp7
0.000754034	0.280192	0.294	0.209	1	6	Tspan3
2.5429e-297	2.65483	0.5	0.03	4.36107e-293	7	Akr1d1	Fasciculata cell
8.3367e-269	2.09341	0.299	0.01	1.42974e-264	7	Cyp2f2
6.62807e-222	1.9432	0.496	0.04	1.13671e-217	7	Cd1d1
6.21063e-173	1.68904	0.603	0.078	1.06512e-168	7	Abcb1b
3.31948e-94	1.57465	0.866	0.407	5.69291e-90	7	Mgst1
3.19924e-82	1.4178	0.844	0.364	5.4867e-78	7	Cyp11b1
2.44589e-108	1.40728	0.567	0.105	4.1947e-104	7	Mrap
1.0751e-98	1.32447	0.393	0.054	1.8438e-94	7	Serpinb1a
2.18243e-176	1.28251	0.388	0.03	3.74286e-172	7	Mapk13
2.70494e-77	1.23611	0.96	0.734	4.63898e-73	7	Adh1
2.91865e-95	1.22136	0.496	0.087	5.00549e-91	7	C4b
1.23838e-53	1.12295	0.688	0.268	2.12382e-49	7	Neat1
2.56834e-44	1.07744	0.5	0.162	4.4047e-40	7	mt-Tq
2.13888e-61	1.07329	0.455	0.105	3.66817e-57	7	Gstk1
7.12028e-48	1.03526	0.638	0.257	1.22113e-43	7	Iscu
3.62562e-78	1.02589	0.402	0.068	6.21793e-74	7	C4a
7.70586e-84	1.02531	0.371	0.055	1.32155e-79	7	Frzb
2.59166e-96	1.01721	0.317	0.036	4.44469e-92	7	Mapt
1.15641e-77	1.01645	0.446	0.084	1.98325e-73	7	Aifm2
1.49834e-68	1.01176	0.978	0.9	2.56964e-64	7	Cyp21a1
4.56492e-64	0.964592	0.348	0.061	7.82884e-60	7	Gramd1b
1.15658e-57	0.95259	0.946	0.684	1.98354e-53	7	mt-Rnr1
5.89989e-44	0.938563	0.634	0.243	1.01183e-39	7	mt-Nd3
3.88983e-37	0.895797	0.638	0.264	6.67105e-33	7	Cdkn1c
1.26025e-31	0.872355	0.496	0.189	2.16133e-27	7	mt-Tp
2.79732e-58	0.868917	0.969	0.698	4.7974e-54	7	mt-Nd5
3.19007e-35	0.815007	0.504	0.178	5.47098e-31	7	Idh1
3.41618e-26	0.813608	0.75	0.465	5.85875e-22	7	Akr1b7
2.73586e-39	0.810303	0.871	0.62	4.69199e-35	7	Akr1cl
9.4474e-81	0.806815	1	0.981	1.62023e-76	7	mt-Nd4
1.44857e-45	0.804805	0.924	0.731	2.4843e-41	7	Star
3.4897e-62	0.803591	0.353	0.063	5.98484e-58	7	Gch1
3.63864e-29	0.792508	0.295	0.082	6.24027e-25	7	mt-Tc
4.87739e-37	0.789027	0.795	0.449	8.36473e-33	7	Snrpg
3.55025e-35	0.787124	0.71	0.354	6.08867e-31	7	Tmem205
1.24191e-37	0.784444	0.339	0.086	2.12987e-33	7	Rfk
2.69762e-44	0.783015	0.344	0.079	4.62642e-40	7	Gm8186
4.16703e-27	0.758623	0.478	0.188	7.14645e-23	7	Hao2
9.90771e-39	0.751104	0.464	0.143	1.69917e-34	7	Psmb5
1.375e-27	0.738816	0.558	0.24	2.35813e-23	7	Esd
2.06504e-27	0.736766	0.46	0.174	3.54154e-23	7	H2afj
6.47243e-23	0.729579	0.438	0.177	1.11002e-18	7	mt-Ta
4.18284e-29	0.721351	0.589	0.253	7.17357e-25	7	Glrx5
4.3432e-34	0.719086	0.83	0.521	7.44859e-30	7	Map1lc3a
2.25423e-71	0.718972	1	0.987	3.86601e-67	7	mt-Cytb
4.33102e-43	0.716186	0.375	0.09	7.42771e-39	7	Cd36
3.32697e-32	0.710209	0.393	0.121	5.70575e-28	7	Cmbl
1.17305e-23	0.710053	0.545	0.247	2.01178e-19	7	Me1
9.32583e-28	0.700786	0.723	0.408	1.59938e-23	7	Taldo1
6.02826e-66	0.698307	1	0.973	1.03385e-61	7	mt-Nd2
2.25038e-49	0.685739	0.259	0.043	3.8594e-45	7	Srxn1
3.66642e-53	0.679071	0.996	0.976	6.28791e-49	7	Hsd3b1
3.03461e-25	0.67517	0.665	0.341	5.20435e-21	7	Prdx3
5.02505e-32	0.674268	0.348	0.1	8.61796e-28	7	Deptor
1.15959e-20	0.651195	0.384	0.152	1.98869e-16	7	Acly
9.31964e-50	0.624026	0.259	0.043	1.59832e-45	7	Fam213b
9.43808e-27	0.620136	0.254	0.067	1.61863e-22	7	Etfrf1
3.856e-23	0.617672	0.598	0.283	6.61304e-19	7	Prdx6
1.59022e-19	0.614632	0.482	0.222	2.72723e-15	7	Pgrmc1
8.39191e-27	0.607914	0.375	0.123	1.43921e-22	7	Cat
1.92986e-60	0.606272	1	0.995	3.30971e-56	7	mt-Nd1
9.53253e-23	0.60242	0.558	0.26	1.63483e-18	7	Acadm
7.94158e-21	0.598416	0.259	0.081	1.36198e-16	7	Dhcr7
5.28654e-23	0.597324	0.536	0.238	9.06642e-19	7	Hist1h2bc
1.06692e-19	0.592759	0.683	0.392	1.82976e-15	7	Tmem50a
5.60177e-19	0.583244	0.464	0.212	9.60704e-15	7	Elovl5
1.01824e-23	0.577152	0.799	0.496	1.74629e-19	7	Aldh2
1.36322e-29	0.575453	0.955	0.767	2.33792e-25	7	mt-Co1
6.41592e-22	0.57324	0.299	0.098	1.10033e-17	7	Bnip3
7.54823e-24	0.571288	0.357	0.121	1.29452e-19	7	Dhrs7
3.86124e-21	0.568539	0.482	0.209	6.62203e-17	7	Cyb5r3
1.44921e-20	0.566632	0.429	0.176	2.4854e-16	7	1110008F13Rik
7.09822e-31	0.558979	0.92	0.764	1.21734e-26	7	Sparc
2.71466e-18	0.556105	0.513	0.247	4.65565e-14	7	Serpinb6a
3.41993e-22	0.552807	0.402	0.151	5.86519e-18	7	Tmem159
1.2024e-18	0.543928	0.504	0.243	2.06211e-14	7	Rnf181
1.27563e-22	0.541536	0.272	0.083	2.18771e-18	7	Acadsb
2.47104e-14	0.530907	0.5	0.262	4.23783e-10	7	Cstb
9.89831e-13	0.522036	0.397	0.198	1.69756e-08	7	Alas1
2.92213e-21	0.519381	0.732	0.406	5.01146e-17	7	Nop10
1.73995e-12	0.502376	0.482	0.264	2.98402e-08	7	mt-Tm
3.64894e-18	0.502325	0.576	0.279	6.25793e-14	7	Scd2
1.47925e-14	0.494665	0.312	0.129	2.53691e-10	7	Lmo4
6.28528e-17	0.493909	0.616	0.328	1.07793e-12	7	Sdhb
6.16211e-18	0.489277	0.46	0.207	1.0568e-13	7	Ginm1
4.26777e-15	0.487178	0.478	0.231	7.31923e-11	7	BC029722
3.54927e-16	0.47007	0.451	0.206	6.087e-12	7	1110008P14Rik
1.90149e-15	0.464708	0.335	0.139	3.26106e-11	7	Nadk
7.3311e-14	0.461999	0.5	0.263	1.25728e-09	7	Echs1
1.8655e-18	0.453363	0.973	0.864	3.19933e-14	7	mt-Rnr2
1.37143e-20	0.450541	0.317	0.108	2.35201e-16	7	Fads1
3.52637e-10	0.449725	0.388	0.207	6.04773e-06	7	Cd59a
3.35978e-14	0.447507	0.446	0.22	5.76202e-10	7	Atp6v1e1
2.94508e-15	0.439903	0.607	0.334	5.0508e-11	7	Mrpl33
3.993e-09	0.427457	0.304	0.153	6.848e-05	7	Commd6
2.06507e-14	0.423028	0.281	0.11	3.5416e-10	7	Cisd1
1.08924e-13	0.421336	0.446	0.222	1.86804e-09	7	Nr5a1
2.88392e-15	0.419709	0.54	0.275	4.94592e-11	7	Laptm4b
6.59224e-13	0.418536	0.621	0.368	1.13057e-08	7	Uqcrq
1.5762e-12	0.407792	0.746	0.5	2.70319e-08	7	Pebp1
1.45518e-13	0.401197	0.438	0.213	2.49563e-09	7	1500011K16Rik
1.74336e-10	0.399051	0.634	0.403	2.98986e-06	7	Cox14
2.26919e-14	0.393418	0.509	0.254	3.89166e-10	7	Sin3b
1.487e-12	0.390861	0.326	0.145	2.5502e-08	7	Fam195a
1.46957e-13	0.390539	0.661	0.396	2.52031e-09	7	Prdx2
3.41002e-11	0.390432	0.661	0.414	5.84818e-07	7	Mdh1
9.68805e-07	0.388143	0.522	0.354	0.016615	7	Rgs2
8.88458e-17	0.381675	0.299	0.109	1.5237e-12	7	Prkcd
2.63509e-12	0.38148	0.647	0.391	4.51919e-08	7	Anxa2
3.79661e-16	0.379524	0.326	0.127	6.51118e-12	7	Knop1
2.46901e-12	0.375682	0.746	0.5	4.23436e-08	7	Anxa5
6.45511e-18	0.372363	0.888	0.649	1.10705e-13	7	Fdx1
1.03826e-13	0.369239	0.888	0.744	1.78062e-09	7	Chchd2
8.52966e-13	0.368712	0.643	0.372	1.46284e-08	7	Sqstm1
7.14229e-15	0.368304	0.259	0.095	1.2249e-10	7	Triap1
1.64143e-09	0.358226	0.397	0.213	2.81504e-05	7	Bola3
1.80678e-10	0.354747	0.317	0.15	3.09864e-06	7	Lamtor4
3.68497e-09	0.354517	0.625	0.399	6.31973e-05	7	Scarb1
1.4294e-11	0.353314	0.326	0.148	2.45143e-07	7	Rab10
2.78462e-10	0.351283	0.272	0.123	4.77563e-06	7	Prlr
2.50146e-12	0.350054	0.866	0.678	4.29e-08	7	Dbi
6.5166e-11	0.344897	0.763	0.543	1.1176e-06	7	Tspo
1.7413e-08	0.343385	0.308	0.158	0.000298634	7	Aco2
1.01433e-07	0.343185	0.344	0.192	0.00173957	7	Sra1
4.27077e-08	0.342433	0.594	0.396	0.000732436	7	Mob4
1.0207e-11	0.340659	0.353	0.164	1.75049e-07	7	Cnih1
1.6536e-10	0.340659	0.33	0.159	2.83593e-06	7	Tmem109
4.21889e-12	0.339213	0.884	0.671	7.23539e-08	7	Cox6a1
1.75191e-10	0.338071	0.656	0.417	3.00452e-06	7	Uqcr11
5.43859e-09	0.336523	0.344	0.179	9.32718e-05	7	Lonp1
6.53859e-12	0.333471	0.321	0.143	1.12137e-07	7	Dld
2.2559e-09	0.333387	0.603	0.38	3.86887e-05	7	Ghitm
1.28192e-10	0.330942	0.692	0.453	2.19849e-06	7	Atox1
5.45593e-09	0.32687	0.339	0.175	9.35691e-05	7	Hadh
3.78768e-11	0.326496	0.339	0.16	6.49588e-07	7	Phyh
2.64463e-10	0.326331	0.696	0.449	4.53553e-06	7	Hspd1
1.03011e-07	0.325328	0.321	0.175	0.00176664	7	Adora1
1.47055e-10	0.324964	0.268	0.118	2.52199e-06	7	Vmp1
1.40127e-08	0.323362	0.286	0.143	0.000240317	7	Gpx4
6.65163e-10	0.319401	0.295	0.138	1.14075e-05	7	Mrpl51
4.08012e-12	0.319122	0.299	0.128	6.9974e-08	7	Alkbh7
4.76578e-07	0.316607	0.281	0.151	0.00817332	7	Tob1
1.76576e-09	0.313599	0.509	0.294	3.02828e-05	7	Sod3
1.03322e-10	0.3118	0.504	0.275	1.77197e-06	7	Mcfd2
8.16865e-09	0.311083	0.714	0.48	0.000140092	7	Uqcr10
3.33426e-07	0.309893	0.451	0.283	0.00571826	7	Abhd4
1.09206e-08	0.30737	0.562	0.348	0.000187289	7	Etfa
1.37254e-07	0.302385	0.268	0.137	0.0023539	7	Med30
1.96291e-10	0.302141	0.875	0.728	3.3664e-06	7	Cyp11a1
7.7314e-10	0.29955	0.268	0.121	1.32594e-05	7	Toporsos
1.48563e-11	0.297849	0.268	0.112	2.54785e-07	7	Fam136a
3.80346e-09	0.294006	0.379	0.197	6.52293e-05	7	Ndufs3
1.58646e-07	0.292374	0.295	0.155	0.00272078	7	Rtn4
5.80411e-08	0.288933	0.67	0.446	0.000995404	7	Gstm1
1.41337e-09	0.284959	0.527	0.294	2.42393e-05	7	Cox20
2.45624e-10	0.281744	0.415	0.213	4.21245e-06	7	Mrps24
2.17766e-07	0.27881	0.786	0.571	0.00373469	7	Cox8a
3.22747e-08	0.278758	0.491	0.288	0.000553511	7	Ndufv3
2.2536e-06	0.274894	0.388	0.237	0.0386493	7	Mc2r
9.84673e-07	0.27437	0.299	0.163	0.0168871	7	D10Jhu81e
6.06148e-08	0.274052	0.513	0.311	0.00103954	7	Tmem35a
2.27861e-08	0.273363	0.362	0.193	0.000390782	7	Vapa
2.34268e-10	0.271479	0.295	0.134	4.0177e-06	7	Mrps34
1.01662e-07	0.269663	0.326	0.173	0.0017435	7	Ppp1cb
2.22247e-08	0.264236	0.353	0.187	0.000381154	7	Paics
3.34183e-09	0.264034	0.272	0.127	5.73124e-05	7	0610009B22Rik
3.49431e-06	0.258452	0.304	0.174	0.0599274	7	Pgls
9.57243e-08	0.254719	0.362	0.197	0.00164167	7	Mrps12
1.26485e-07	0.253226	0.335	0.181	0.00216921	7	Pdrg1
1.34464e-06	0.252602	0.335	0.191	0.0230605	7	Prosc
1.07544e-07	0.251936	0.638	0.408	0.00184439	7	Fdxr
1.79127e-07	0.250632	0.647	0.419	0.00307203	7	Skp1a
0	2.48156	0.691	0.044	0	8	Naaa	Dendritic cell
1.57409e-139	2.29117	1	0.781	2.69957e-135	8	Cst3
0	2.19529	0.745	0.064	0	8	Plbd1
8.29671e-274	2.03053	0.741	0.077	1.42289e-269	8	Irf8
6.35506e-168	1.98262	0.9	0.227	1.08989e-163	8	Tmsb10
0	1.75077	0.405	0.011	0	8	Ifi205
6.49734e-123	1.74553	0.686	0.151	1.11429e-118	8	Ppt1
1.29812e-136	1.72999	0.905	0.266	2.22628e-132	8	Cd52
2.10396e-138	1.67733	0.877	0.243	3.60828e-134	8	Crip1
0	1.65809	0.391	0.006	0	8	Xcr1
1.658e-116	1.65305	0.991	0.568	2.84346e-112	8	H2-Ab1
1.64578e-111	1.5338	0.986	0.486	2.82251e-107	8	H2-Aa
5.98501e-124	1.50843	1	0.951	1.02643e-119	8	Tmsb4x
5.55686e-105	1.4295	0.486	0.078	9.53001e-101	8	Lsp1
8.26996e-172	1.41344	0.295	0.017	1.4183e-167	8	Rnase6
4.6128e-99	1.4087	1	0.613	7.91095e-95	8	Cd74
2.89446e-91	1.39915	0.618	0.141	4.96401e-87	8	H2-DMa
8.85679e-119	1.38523	0.35	0.036	1.51894e-114	8	Plac8
4.90816e-101	1.35635	1	0.573	8.4175e-97	8	H2-Eb1
2.19286e-50	1.33358	0.268	0.048	3.76076e-46	8	Hmgb2
2.71739e-82	1.28313	0.555	0.121	4.66032e-78	8	H2-DMb1
4.86363e-61	1.27337	0.427	0.098	8.34112e-57	8	Psmb9
9.52382e-79	1.26521	0.545	0.122	1.63334e-74	8	Alox5ap
2.66402e-68	1.22352	0.391	0.073	4.56879e-64	8	Vim
1.24685e-53	1.1954	0.609	0.218	2.13834e-49	8	Psmb8
7.90931e-76	1.16615	0.291	0.038	1.35645e-71	8	Fgl2
1.12418e-77	1.16378	0.259	0.029	1.92797e-73	8	Ccr2
1.6648e-67	1.1381	0.305	0.046	2.85514e-63	8	Cbfa2t3
7.3537e-63	1.116	0.582	0.158	1.26116e-58	8	Coro1a
1.87144e-46	1.05712	0.559	0.192	3.20953e-42	8	Actr3
3.64801e-50	1.05364	0.509	0.147	6.25635e-46	8	Mpeg1
5.55713e-52	1.05049	0.277	0.048	9.53047e-48	8	Irf5
6.59558e-56	1.04551	0.891	0.584	1.13114e-51	8	Actb
4.74678e-49	1.02134	0.345	0.074	8.14073e-45	8	Cd48
1.71199e-35	1.00971	0.586	0.264	2.93606e-31	8	Gm2a
3.00269e-58	0.974842	0.277	0.043	5.14962e-54	8	Selplg
1.32457e-48	0.971682	0.755	0.358	2.27164e-44	8	Psap
2.56183e-39	0.970583	0.323	0.078	4.39354e-35	8	Ptpn18
2.24102e-54	0.968521	0.277	0.046	3.84335e-50	8	Rab7b
1.96419e-46	0.940977	0.759	0.345	3.36858e-42	8	Sh3bgrl3
2.30438e-33	0.935502	0.595	0.266	3.95201e-29	8	S100a11
4.10272e-32	0.906915	0.609	0.28	7.03617e-28	8	Ucp2
4.8687e-36	0.895724	0.459	0.147	8.34982e-32	8	Laptm5
5.6582e-36	0.872388	0.768	0.469	9.70382e-32	8	Sub1
8.44726e-42	0.864706	0.259	0.05	1.44871e-37	8	Sult1a1
4.12228e-17	0.848725	0.373	0.169	7.0697e-13	8	Tubb5
7.96813e-32	0.846864	0.723	0.429	1.36653e-27	8	Eef1b2
3.01717e-21	0.810475	0.332	0.124	5.17445e-17	8	Commd8
1.03537e-16	0.810348	0.291	0.116	1.77565e-12	8	Ccdc12
2.69161e-24	0.798751	0.282	0.087	4.61612e-20	8	Rps11-ps1
2.02319e-19	0.797447	0.423	0.196	3.46978e-15	8	Ckb
2.3361e-44	0.794497	0.918	0.733	4.00641e-40	8	Rps11
5.12932e-27	0.793754	0.314	0.094	8.79679e-23	8	Rgs10
1.32342e-27	0.778922	0.364	0.118	2.26967e-23	8	Lcp1
8.99966e-31	0.766855	0.686	0.364	1.54344e-26	8	Psme1
2.51736e-14	0.762531	0.445	0.255	4.31727e-10	8	H2afz
1.55817e-22	0.755543	0.286	0.092	2.67225e-18	8	Cd36
2.05688e-27	0.754527	0.782	0.536	3.52755e-23	8	Rpsa
4.9792e-30	0.754358	0.273	0.069	8.53933e-26	8	Cd24a
1.11902e-23	0.745805	0.309	0.099	1.91911e-19	8	Spi1
5.56238e-23	0.745669	0.641	0.378	9.53947e-19	8	Pabpc1
1.03419e-22	0.741931	0.373	0.139	1.77364e-18	8	Ifngr1
9.25716e-14	0.720282	0.291	0.129	1.5876e-09	8	Syngr2
3.39977e-15	0.708349	0.255	0.097	5.8306e-11	8	Zyx
3.79147e-12	0.70774	0.377	0.206	6.50237e-08	8	Gm15536
1.85203e-19	0.689673	0.355	0.137	3.17623e-15	8	Lgals3
6.63016e-24	0.684539	0.764	0.515	1.13707e-19	8	Fau
3.13435e-62	0.68221	0.986	0.928	5.37542e-58	8	Rps29
2.29449e-21	0.673974	0.432	0.179	3.93505e-17	8	Fxyd5
5.32678e-20	0.666606	0.436	0.19	9.13542e-16	8	Unc93b1
3.66539e-26	0.665895	0.782	0.532	6.28614e-22	8	Rpl17
1.81627e-21	0.664979	0.632	0.354	3.1149e-17	8	Arpc1b
3.43929e-17	0.656121	0.468	0.241	5.89838e-13	8	Gdi2
5.09147e-17	0.648403	0.255	0.089	8.73187e-13	8	Fam49b
1.59308e-12	0.632689	0.523	0.336	2.73213e-08	8	Rps6
7.31232e-39	0.627531	0.955	0.829	1.25406e-34	8	Rps9
1.13848e-19	0.624721	0.741	0.499	1.95249e-15	8	Gm14303
5.83806e-38	0.624268	0.941	0.847	1.00123e-33	8	Rpl18a
4.59914e-19	0.620473	0.709	0.452	7.88753e-15	8	Atox1
4.03022e-16	0.619931	0.295	0.114	6.91182e-12	8	Aif1
4.71525e-30	0.618091	0.914	0.78	8.08666e-26	8	Calm1
9.50588e-19	0.606171	0.805	0.61	1.63026e-14	8	Ptma
2.43587e-19	0.590781	0.691	0.447	4.17753e-15	8	Arpc2
5.80956e-10	0.569975	0.264	0.127	9.9634e-06	8	Vasp
8.2718e-13	0.566873	0.277	0.119	1.41861e-08	8	Skap2
2.27451e-09	0.561943	0.264	0.132	3.90078e-05	8	Rala
9.34187e-22	0.559612	0.873	0.736	1.60213e-17	8	Rpl22
2.53035e-08	0.558765	0.395	0.25	0.000433956	8	Rps27rt
2.97663e-08	0.542611	0.364	0.22	0.000510493	8	Ldha
4.2033e-19	0.537672	0.795	0.602	7.20867e-15	8	Rplp0
5.89776e-10	0.530032	0.255	0.117	1.01147e-05	8	Btg2
1.51973e-08	0.529822	0.3	0.158	0.000260633	8	Ivns1abp
2.71737e-20	0.528425	0.877	0.731	4.6603e-16	8	Rps7
7.2711e-25	0.514827	0.918	0.767	1.24699e-20	8	Rps19
2.67225e-08	0.508213	0.364	0.22	0.00045829	8	Gm11478
2.55407e-07	0.50716	0.395	0.261	0.00438024	8	Rps15a-ps6
1.3928e-14	0.50681	0.327	0.138	2.38866e-10	8	Csf2ra
2.80516e-21	0.493604	0.873	0.706	4.81085e-17	8	Rpl39
1.36636e-08	0.492436	0.391	0.238	0.00023433	8	Tagln2
2.7587e-30	0.488067	0.982	0.911	4.73116e-26	8	Rpl32
2.91964e-31	0.48589	0.955	0.859	5.00718e-27	8	Rps26
1.16429e-06	0.484662	0.314	0.195	0.0199676	8	Gm9843
3.13433e-17	0.478588	0.814	0.644	5.37538e-13	8	Rps20
8.07976e-06	0.4778	0.268	0.161	0.138568	8	Rps13-ps2
1.19335e-26	0.475087	0.955	0.878	2.04659e-22	8	Rplp1
4.31619e-07	0.473891	0.382	0.235	0.00740226	8	Srgn
3.71278e-08	0.473561	0.432	0.268	0.000636742	8	Cyba
1.63761e-15	0.468733	0.473	0.225	2.8085e-11	8	Cotl1
0.000481228	0.467968	0.336	0.249	1	8	Tuba1b
2.99153e-15	0.467143	0.836	0.643	5.13047e-11	8	Rps12
2.02658e-15	0.46554	0.841	0.679	3.47558e-11	8	Rps5
1.03303e-16	0.464068	0.877	0.759	1.77164e-12	8	Rplp2
4.54997e-09	0.462059	0.468	0.308	7.80319e-05	8	Gm5805
1.14467e-09	0.461213	0.582	0.41	1.96311e-05	8	Taldo1
6.18419e-08	0.458883	0.482	0.332	0.00106059	8	Rps16-ps2
2.65909e-11	0.458064	0.577	0.384	4.56034e-07	8	Clic1
1.41092e-05	0.453827	0.314	0.205	0.241973	8	Sri
1.91004e-19	0.452586	0.932	0.784	3.27572e-15	8	Rps3a1
3.14398e-14	0.448938	0.786	0.629	5.39193e-10	8	Rps16
1.83345e-06	0.448602	0.382	0.253	0.0314436	8	Gm5586
4.47553e-11	0.442904	0.741	0.584	7.67553e-07	8	Rpl10
6.72082e-14	0.441732	0.855	0.697	1.15262e-09	8	Rps15
2.43236e-16	0.437567	0.873	0.768	4.1715e-12	8	Rpl14
2.13144e-11	0.437195	0.786	0.652	3.65542e-07	8	Rps23
2.58471e-10	0.433521	0.755	0.614	4.43279e-06	8	Rps27a
2.03062e-13	0.429254	0.795	0.621	3.48252e-09	8	Rpl18
5.62426e-07	0.428154	0.286	0.162	0.00964561	8	Erp29
5.44958e-05	0.425792	0.373	0.268	0.934603	8	Wdr89
1.63417e-05	0.422499	0.355	0.243	0.28026	8	Rpl39-ps
1.73903e-07	0.419339	0.464	0.305	0.00298244	8	Gm10073
2.98261e-12	0.415324	0.818	0.676	5.11517e-08	8	Tpt1
0.000595187	0.410052	0.268	0.188	1	8	Arf5
1.29308e-13	0.408452	0.882	0.754	2.21763e-09	8	Rps24
2.18519e-05	0.407966	0.323	0.213	0.37476	8	Calr
9.71486e-20	0.401619	0.95	0.882	1.6661e-15	8	Rpl13
9.03348e-07	0.399826	0.564	0.441	0.0154924	8	Rps4x
1.86183e-05	0.399774	0.391	0.282	0.319304	8	Arhgdia
6.23647e-12	0.396815	0.836	0.72	1.06955e-07	8	Cfl1
2.79775e-06	0.392934	0.523	0.413	0.0479814	8	Rpl12
2.92682e-06	0.392273	0.5	0.367	0.050195	8	Pomp
1.23019e-10	0.389851	0.809	0.725	2.10978e-06	8	Rpl30
4.91829e-07	0.389067	0.627	0.514	0.00843487	8	Slc25a5
4.97474e-07	0.385618	0.332	0.195	0.00853169	8	Hspa1a
2.88842e-06	0.385021	0.4	0.27	0.0495364	8	Arpc5
8.80101e-11	0.381886	0.777	0.633	1.50937e-06	8	Gpx1
6.97987e-25	0.38134	0.977	0.976	1.19705e-20	8	Rps27
6.20577e-16	0.380704	0.836	0.661	1.06429e-11	8	Ly6e
1.5427e-14	0.379958	0.936	0.834	2.64573e-10	8	Rpl23a
1.69664e-05	0.378009	0.364	0.246	0.290974	8	Eif3f
6.4085e-10	0.377542	0.818	0.737	1.09906e-05	8	Rps13
3.07212e-12	0.377315	0.818	0.665	5.26869e-08	8	Rpl3
0.00107976	0.375478	0.495	0.424	1	8	Rpl35
5.13785e-09	0.368544	0.65	0.485	8.81141e-05	8	Rpl27a
5.78099e-14	0.358611	0.882	0.796	9.9144e-10	8	Rps3
3.59745e-07	0.356713	0.641	0.529	0.00616963	8	Atpif1
1.40595e-11	0.356207	0.832	0.729	2.41121e-07	8	Rpl27
0.000597508	0.355329	0.264	0.181	1	8	Hnrnpf
4.17885e-13	0.351036	0.745	0.509	7.16673e-09	8	H2-D1
0.000618172	0.349932	0.286	0.202	1	8	Khdrbs1
5.82014e-10	0.349762	0.805	0.701	9.98154e-06	8	Rps18
5.57766e-15	0.347503	0.923	0.875	9.56569e-11	8	Rps15a
3.48683e-11	0.343799	0.845	0.704	5.97991e-07	8	Rps25
1.59745e-12	0.336815	0.95	0.847	2.73963e-08	8	Rpl37a
2.71371e-08	0.333296	0.782	0.658	0.000465402	8	Rpl36
6.3413e-06	0.333272	0.686	0.569	0.108753	8	Rps10
7.49456e-05	0.333149	0.491	0.381	1	8	Ptms
6.64415e-05	0.332277	0.477	0.37	1	8	Arpc3
7.80488e-09	0.329606	0.755	0.605	0.000133854	8	Rpl21
3.12227e-18	0.327494	0.986	0.895	5.3547e-14	8	B2m
0.000989004	0.322243	0.327	0.245	1	8	M6pr
0.000651716	0.3197	0.35	0.261	1	8	Serf2
2.92955e-05	0.317873	0.555	0.445	0.502417	8	Rpl19
7.18552e-10	0.31738	0.882	0.787	1.23232e-05	8	Rps2
0.000173795	0.317001	0.4	0.294	1	8	Snrpf
3.36831e-07	0.311528	0.782	0.678	0.00577666	8	Rpl4
0.000879732	0.308462	0.427	0.336	1	8	Rpl10a
4.34543e-12	0.308354	0.941	0.867	7.45241e-08	8	Rps28
0.000645759	0.308218	0.477	0.389	1	8	Npm1
4.59099e-08	0.30677	0.814	0.702	0.000787355	8	Rpl8
1.11009e-08	0.30673	0.786	0.658	0.00019038	8	H2-K1
7.40872e-05	0.304068	0.586	0.487	1	8	Rpl28
1.00377e-09	0.301258	0.85	0.709	1.72147e-05	8	Rpl34
2.13873e-05	0.301058	0.577	0.45	0.366791	8	H3f3a
9.16329e-09	0.299991	0.823	0.683	0.00015715	8	Id2
1.0372e-13	0.299595	0.955	0.872	1.7788e-09	8	Rpl41
5.59207e-07	0.298554	0.814	0.701	0.00959039	8	Rpl9
7.52556e-06	0.297951	0.6	0.469	0.129063	8	Rpl5
2.4683e-11	0.296876	0.932	0.867	4.23313e-07	8	Rpl37
3.47106e-05	0.292773	0.55	0.432	0.595287	8	Npc2
0.000729713	0.290907	0.45	0.356	1	8	Atp6v0e
3.10606e-06	0.28941	0.75	0.63	0.0532689	8	Rpl35a
0.000618629	0.288926	0.636	0.586	1	8	Txn1
0.00630555	0.288479	0.295	0.227	1	8	Rpl37rt
0.00352847	0.286686	0.259	0.187	1	8	Ostf1
9.45032e-08	0.286393	0.832	0.718	0.00162073	8	Pfn1
3.24708e-13	0.285621	0.968	0.922	5.56874e-09	8	Rps14
4.70299e-07	0.284455	0.841	0.747	0.00806563	8	Rpl23
4.83867e-06	0.27806	0.709	0.607	0.0829832	8	Rpl31
5.93839e-10	0.276987	0.877	0.804	1.01843e-05	8	Rpl11
0.00581608	0.268181	0.327	0.249	1	8	2700060E02Rik
0.00192379	0.26576	0.414	0.331	1	8	Eif3k
0.00372821	0.252136	0.359	0.277	1	8	Gm9794
0	3.347	0.8	0.035	0	9	Aqp1	Vascular endothelial cell
8.19911e-271	2.14884	0.548	0.028	1.40615e-266	9	Sox17
3.6234e-229	2.03099	0.568	0.037	6.21414e-225	9	Plat
5.38775e-152	2.01529	0.813	0.126	9.23999e-148	9	Tm4sf1
0	1.89504	0.271	0.004	0	9	Tspan8
0	1.68092	0.348	0.006	0	9	Gja4
2.16192e-89	1.61712	0.89	0.266	3.70769e-85	9	Ly6a
1.76611e-232	1.60458	0.374	0.014	3.02888e-228	9	Dkk2
5.40521e-242	1.56443	0.316	0.009	9.26994e-238	9	Cldn10
1.10861e-65	1.55403	0.626	0.147	1.90127e-61	9	Igfbp3
6.32267e-99	1.54601	0.619	0.1	1.08434e-94	9	Flt1
0	1.54195	0.252	0.003	0	9	Scin
3.11799e-68	1.47811	0.813	0.266	5.34735e-64	9	Ly6c1
1.22872e-70	1.43677	0.613	0.131	2.10726e-66	9	Rsad2
2.56098e-65	1.41283	0.619	0.146	4.39207e-61	9	Esam
8.18104e-108	1.41246	0.335	0.027	1.40305e-103	9	Mal
8.11731e-64	1.40922	0.516	0.1	1.39212e-59	9	Slc9a3r2
3.01095e-84	1.38683	0.374	0.043	5.16379e-80	9	Ptprb
3.41824e-61	1.35696	0.677	0.178	5.86228e-57	9	Egfl7
9.20671e-50	1.35575	0.503	0.118	1.57895e-45	9	Klf2
7.11209e-66	1.34541	0.497	0.09	1.21972e-61	9	Cd200
6.43451e-62	1.31613	0.516	0.103	1.10352e-57	9	Crip2
3.46346e-67	1.31446	0.439	0.07	5.93983e-63	9	Cd34
1.62899e-53	1.29306	0.542	0.128	2.79372e-49	9	Id1
4.09924e-62	1.28754	0.265	0.029	7.0302e-58	9	Sdpr
1.73192e-61	1.28008	0.31	0.04	2.97025e-57	9	Sgms1
1.80441e-104	1.27949	0.355	0.031	3.09456e-100	9	S1pr1
1.59695e-49	1.27176	0.761	0.288	2.73877e-45	9	Id3
1.38614e-78	1.24529	0.284	0.026	2.37723e-74	9	Car7
2.19383e-73	1.23869	0.432	0.063	3.76242e-69	9	Mpzl1
7.6575e-61	1.23437	0.348	0.05	1.31326e-56	9	Cdh5
5.16023e-42	1.23262	0.639	0.216	8.84979e-38	9	Dusp1
1.87121e-28	1.21694	0.523	0.193	3.20912e-24	9	Hspa1a
7.00197e-38	1.20748	0.632	0.235	1.20084e-33	9	Hes1
4.9302e-32	1.18762	0.329	0.076	8.4553e-28	9	Vim
9.02268e-34	1.17214	0.503	0.159	1.54739e-29	9	Ier2
7.42703e-49	1.17121	0.381	0.07	1.27374e-44	9	Tmem204
2.79788e-66	1.1693	0.297	0.034	4.79836e-62	9	Rflnb
1.57311e-42	1.16634	0.297	0.051	2.69788e-38	9	Dstyk
8.40586e-30	1.14215	0.555	0.213	1.44161e-25	9	Jun
5.78651e-42	1.13192	0.335	0.062	9.92387e-38	9	AU021092
5.51926e-46	1.13191	0.329	0.056	9.46554e-42	9	Clec2d
2.09475e-45	1.13084	0.303	0.049	3.5925e-41	9	Epas1
1.36567e-40	1.125	0.458	0.112	2.34213e-36	9	Gimap6
1.04312e-44	1.11013	0.323	0.055	1.78895e-40	9	Adgrf5
5.01624e-47	1.10401	0.361	0.065	8.60286e-43	9	Pltp
5.20438e-37	1.10064	0.323	0.065	8.92551e-33	9	Podxl
1.61262e-37	1.09339	0.342	0.07	2.76565e-33	9	Cldn5
1.93572e-33	1.08605	0.335	0.074	3.31976e-29	9	Esm1
1.73599e-39	1.08338	0.335	0.065	2.97722e-35	9	Eng
1.15467e-35	1.07604	0.8	0.424	1.98027e-31	9	Timp3
4.01324e-40	1.05072	0.471	0.118	6.8827e-36	9	Gng11
8.10811e-15	1.04723	0.297	0.11	1.39054e-10	9	Gadd45g
7.71609e-30	1.04602	0.297	0.067	1.32331e-25	9	Ier3
2.64014e-43	1.03796	0.323	0.056	4.52785e-39	9	Tmem88
3.61526e-45	1.02527	0.419	0.087	6.20016e-41	9	Pecam1
3.34599e-29	1.02468	0.503	0.176	5.73838e-25	9	Prkcdbp
1.00726e-46	1.01417	0.961	0.636	1.72745e-42	9	Ifitm3
2.20482e-23	1.01297	0.284	0.072	3.78126e-19	9	Ctla2a
1.68128e-40	1.01154	0.413	0.092	2.8834e-36	9	S100a16
4.58432e-32	1.01095	0.323	0.072	7.86212e-28	9	Ehd4
1.84655e-58	0.991525	0.252	0.027	3.16684e-54	9	Rhoj
5.62685e-33	0.986626	0.432	0.115	9.65005e-29	9	Ramp2
5.79472e-34	0.982903	0.284	0.054	9.93795e-30	9	Adgrl4
1.77597e-31	0.967327	0.271	0.053	3.04578e-27	9	Ifi44
7.44671e-36	0.952526	0.271	0.048	1.27711e-31	9	Abcg2
6.1772e-35	0.949785	0.639	0.226	1.05939e-30	9	Emcn
4.20638e-28	0.947679	0.297	0.068	7.21395e-24	9	Mmrn2
1.01848e-25	0.94406	0.581	0.235	1.74669e-21	9	Junb
6.36345e-39	0.930654	0.303	0.054	1.09133e-34	9	Plk2
2.53501e-32	0.919408	0.51	0.154	4.34753e-28	9	S100a6
6.16717e-22	0.910502	0.303	0.084	1.05767e-17	9	Isg15
4.75157e-22	0.906661	0.645	0.339	8.14894e-18	9	Hspb1
4.96531e-37	0.897382	0.948	0.661	8.51551e-33	9	Ly6e
2.64625e-28	0.890927	0.406	0.116	4.53832e-24	9	1810011O10Rik
1.46362e-31	0.886424	0.297	0.061	2.51011e-27	9	Efna1
7.51327e-21	0.874949	0.335	0.104	1.28853e-16	9	F11r
4.81737e-30	0.86985	0.297	0.064	8.26178e-26	9	Icam2
1.05442e-31	0.862625	0.865	0.509	1.80833e-27	9	H2-D1
1.62891e-14	0.858262	0.323	0.124	2.79359e-10	9	Ece1
1.12841e-16	0.834723	0.458	0.199	1.93522e-12	9	Fos
1.48223e-16	0.831757	0.452	0.202	2.54203e-12	9	Tinagl1
1.3474e-18	0.816464	0.535	0.248	2.3108e-14	9	Tpm4
6.69379e-26	0.809898	0.252	0.054	1.14798e-21	9	Cd93
3.75084e-23	0.808764	0.316	0.085	6.43269e-19	9	Ddit4
7.07642e-12	0.805196	0.348	0.161	1.21361e-07	9	Slc3a2
1.09873e-25	0.792806	0.335	0.086	1.88432e-21	9	Slfn5
1.73782e-24	0.784937	0.639	0.286	2.98035e-20	9	Nfkbia
1.68401e-17	0.765854	0.755	0.548	2.88807e-13	9	Tsc22d1
1.47124e-13	0.765086	0.303	0.114	2.52317e-09	9	S100a13
8.09017e-18	0.756727	0.581	0.295	1.38747e-13	9	Bst2
1.72979e-16	0.754874	0.271	0.084	2.96659e-12	9	H2-Q7
5.11921e-22	0.752323	0.252	0.06	8.77944e-18	9	Gimap5
3.09557e-23	0.734636	0.574	0.233	5.30891e-19	9	Srgn
3.7711e-17	0.725423	0.49	0.207	6.46744e-13	9	Plvap
5.91592e-19	0.71634	0.523	0.23	1.01458e-14	9	Plpp3
1.35884e-13	0.703303	0.271	0.093	2.33041e-09	9	Vamp5
3.15897e-09	0.70091	0.484	0.294	5.41764e-05	9	Ptn
2.35954e-10	0.690611	0.335	0.159	4.04661e-06	9	Sgk1
1.02144e-15	0.684636	0.277	0.088	1.75176e-11	9	Fam167b
8.86715e-10	0.684307	0.31	0.143	1.52072e-05	9	Meis2
1.05071e-17	0.6836	0.284	0.084	1.80197e-13	9	Nrp1
3.74119e-31	0.681943	0.994	0.895	6.41615e-27	9	B2m
1.4964e-09	0.642514	0.335	0.163	2.56633e-05	9	Actn4
1.03494e-15	0.639382	0.723	0.458	1.77493e-11	9	Plpp1
2.55644e-09	0.635934	0.342	0.167	4.38429e-05	9	App
3.78013e-22	0.627024	0.935	0.78	6.48292e-18	9	Calm1
4.17468e-07	0.624005	0.303	0.159	0.00715957	9	Ivns1abp
1.22888e-11	0.621429	0.452	0.228	2.10753e-07	9	Txnip
3.18529e-11	0.620551	0.284	0.112	5.46277e-07	9	Kdr
1.39553e-08	0.616533	0.368	0.198	0.000239333	9	Aplp2
2.06733e-11	0.615125	0.452	0.233	3.54548e-07	9	Rhob
3.44772e-16	0.612666	0.8	0.631	5.91284e-12	9	Laptm4a
3.53114e-08	0.610701	0.258	0.119	0.000605591	9	Col4a1
2.11755e-07	0.608882	0.406	0.242	0.00363159	9	Sat1
1.95253e-07	0.599067	0.252	0.118	0.0033486	9	Btg2
1.25473e-09	0.57906	0.361	0.179	2.15186e-05	9	Oaz2
1.27634e-08	0.572394	0.432	0.245	0.000218893	9	Mxd4
1.58206e-07	0.562411	0.348	0.186	0.00271323	9	Ostf1
9.9551e-08	0.548804	0.497	0.31	0.0017073	9	Fabp4
1.41263e-11	0.548561	0.523	0.286	2.42267e-07	9	Atp1b3
1.10513e-16	0.54642	0.865	0.657	1.89529e-12	9	H2-K1
3.42526e-10	0.54262	0.374	0.177	5.87431e-06	9	Zfp36
2.78264e-05	0.518945	0.265	0.151	0.477223	9	Sh3glb1
1.59048e-05	0.503432	0.303	0.178	0.272767	9	Slc6a6
4.14501e-09	0.492119	0.439	0.238	7.10869e-05	9	Tagln2
7.44324e-09	0.491117	0.258	0.11	0.000127652	9	Gas6
4.05367e-05	0.468888	0.342	0.212	0.695204	9	Cd47
5.48429e-09	0.460594	0.329	0.154	9.40555e-05	9	Nr4a1
1.96909e-06	0.433295	0.606	0.462	0.0337699	9	Ywhab
5.1869e-05	0.430238	0.381	0.244	0.889554	9	Sh3bp5
0.00013484	0.420597	0.265	0.157	1	9	Pttg1ip
4.65111e-05	0.417249	0.361	0.224	0.797665	9	Psmb8
1.8347e-10	0.413095	0.374	0.168	3.14652e-06	9	Gpihbp1
3.65339e-05	0.402811	0.348	0.216	0.626556	9	Il10rb
0.000539602	0.395111	0.271	0.167	1	9	Pbx1
7.2531e-05	0.389767	0.535	0.41	1	9	Dnaja1
0.000313597	0.384398	0.258	0.155	1	9	Pmp22
6.9282e-08	0.380697	0.716	0.558	0.00118819	9	Myl12a
0.000984203	0.367734	0.452	0.339	1	9	Dync1i2
9.15424e-05	0.350485	0.277	0.159	1	9	Tsg101
0.00106247	0.350018	0.258	0.164	1	9	Klf9
6.44364e-09	0.349496	0.819	0.611	0.000110508	9	Ptma
1.52456e-06	0.349359	0.426	0.248	0.0261462	9	Shisa5
2.28649e-05	0.345981	0.619	0.455	0.392132	9	Atox1
0.000188099	0.341447	0.4	0.271	1	9	S100a11
4.69536e-06	0.340112	0.723	0.61	0.0805254	9	Eif1
3.03851e-05	0.328309	0.684	0.581	0.521104	9	Ddx5
6.33839e-06	0.325985	0.361	0.205	0.108703	9	Selenop
0.000781554	0.324907	0.368	0.249	1	9	Cd9
0.0041347	0.318642	0.303	0.212	1	9	Nedd4
5.07368e-07	0.307253	0.439	0.252	0.00870136	9	Crip1
0.00184512	0.305284	0.432	0.325	1	9	Selenow
0.00131384	0.304763	0.6	0.499	1	9	H3f3b
0.000855358	0.299131	0.277	0.171	1	9	Tubb5
0.00739617	0.298995	0.252	0.168	1	9	Clk1
0.00415194	0.298028	0.316	0.222	1	9	Rapgef4
0.00699986	0.282431	0.452	0.368	1	9	Selenok
1.06383e-07	0.274584	0.89	0.765	0.00182446	9	Sparc
7.49516e-07	0.273431	0.935	0.865	0.0128542	9	mt-Rnr2
0.00734305	0.270895	0.387	0.291	1	9	Cyb5a
0.00011637	0.266633	0.368	0.234	1	9	Rgcc
0.00571022	0.266246	0.465	0.376	1	9	Fkbp1a
0.00350615	0.262481	0.477	0.371	1	9	Arpc3
0.00249196	0.260849	0.477	0.369	1	9	Psme1
0	2.73096	0.618	0.006	0	10	Cd209a	Dendritic cell_Cd209a high
2.02598e-238	2.3083	0.696	0.038	3.47456e-234	10	S100a4
1.32147e-98	2.01729	0.422	0.033	2.26633e-94	10	Mgl2
6.06086e-56	1.75123	1	0.617	1.03944e-51	10	Cd74
7.99576e-61	1.7384	0.863	0.249	1.37127e-56	10	Crip1
4.93724e-59	1.69335	1	0.491	8.46737e-55	10	H2-Aa
5.85693e-67	1.69314	0.549	0.081	1.00446e-62	10	Lsp1
3.935e-55	1.68406	0.99	0.573	6.74853e-51	10	H2-Ab1
1.27685e-56	1.67359	1	0.577	2.18979e-52	10	H2-Eb1
6.11349e-115	1.61422	0.373	0.022	1.04846e-110	10	Napsa
2.04078e-37	1.60087	0.745	0.286	3.49994e-33	10	Nfkbia
2.88145e-40	1.5399	0.637	0.175	4.94169e-36	10	Zfp36
9.76216e-72	1.53061	0.373	0.035	1.67421e-67	10	Cfp
3.00759e-73	1.4379	0.343	0.029	5.15801e-69	10	Socs3
1.76775e-52	1.42304	0.667	0.145	3.03169e-48	10	H2-DMa
3.95168e-165	1.4054	0.265	0.007	6.77713e-161	10	Clec10a
2.06066e-45	1.38657	0.451	0.077	3.53404e-41	10	Ifi30
3.88033e-49	1.37888	0.461	0.073	6.65476e-45	10	Plbd1
1.49179e-33	1.373	0.686	0.236	2.55842e-29	10	Tmsb10
1.90947e-45	1.35278	0.647	0.155	3.27473e-41	10	S100a6
5.97501e-43	1.32386	0.824	0.273	1.02471e-38	10	Cd52
4.53422e-33	1.29751	0.608	0.18	7.77619e-29	10	Fxyd5
7.69521e-35	1.21015	0.314	0.048	1.31973e-30	10	Cbfa2t3
3.21091e-33	1.20922	0.52	0.126	5.50671e-29	10	Alox5ap
1.98585e-24	1.20466	0.363	0.083	3.40573e-20	10	Fcgr2b
1.97756e-27	1.18989	0.284	0.049	3.39152e-23	10	Cd83
3.62371e-14	1.18791	0.382	0.134	6.21467e-10	10	Ccl4
2.81839e-30	1.18256	0.5	0.126	4.83354e-26	10	H2-DMb1
2.24997e-26	1.16807	0.539	0.163	3.8587e-22	10	Coro1a
2.27774e-14	1.16561	0.255	0.068	3.90633e-10	10	Ier3
1.31323e-19	1.14889	0.549	0.219	2.25219e-15	10	Dusp1
5.04036e-42	1.14486	1	0.951	8.64422e-38	10	Tmsb4x
1.53037e-20	1.12642	0.598	0.234	2.62459e-16	10	Srgn
2.48498e-30	1.12366	0.314	0.054	4.26175e-26	10	Il2rg
4.56252e-38	1.09583	0.99	0.783	7.82472e-34	10	Cst3
2.40286e-25	1.09006	0.353	0.077	4.12091e-21	10	Vim
1.10912e-20	1.0295	0.324	0.077	1.90214e-16	10	Cd48
2.89747e-27	1.02316	0.784	0.349	4.96917e-23	10	Sh3bgrl3
4.37147e-12	1.00312	0.441	0.196	7.49706e-08	10	Hspa1a
7.36058e-11	0.995039	0.284	0.1	1.26234e-06	10	Gadd45b
6.49105e-09	0.910139	0.363	0.171	0.000111322	10	Tubb5
1.87694e-20	0.909185	0.255	0.05	3.21894e-16	10	Irf5
6.97388e-16	0.903658	0.343	0.101	1.19602e-11	10	Spi1
5.50517e-14	0.871142	0.255	0.067	9.44137e-10	10	Rac2
1.00091e-10	0.867615	0.284	0.098	1.71656e-06	10	Zyx
7.04027e-16	0.858038	0.559	0.227	1.20741e-11	10	Cotl1
5.47364e-15	0.857799	0.549	0.236	9.3873e-11	10	Junb
2.35627e-10	0.853001	0.382	0.162	4.04101e-06	10	Ier2
8.89365e-13	0.853001	0.304	0.096	1.52526e-08	10	Cdkn1a
1.26309e-10	0.838368	0.324	0.118	2.16621e-06	10	Rgs1
2.28173e-10	0.834509	0.284	0.098	3.91317e-06	10	Wfdc17
1.94537e-08	0.831473	0.255	0.095	0.000333631	10	Bcl2a1b
6.38678e-12	0.829438	0.333	0.118	1.09533e-07	10	Btg2
1.09794e-17	0.829038	0.333	0.089	1.88296e-13	10	Ccl6
5.15285e-09	0.815826	0.353	0.154	8.83713e-05	10	Nr4a1
1.43152e-09	0.812549	0.324	0.13	2.45506e-05	10	Syngr2
2.21676e-05	0.785877	0.373	0.227	0.380175	10	Mt1
0.000198796	0.769001	0.373	0.25	1	10	Tuba1b
9.88063e-05	0.759639	0.382	0.257	1	10	H2afz
9.09573e-18	0.748479	0.863	0.634	1.55992e-13	10	Gpx1
3.90407e-15	0.732519	0.647	0.288	6.69548e-11	10	Tyrobp
2.14492e-08	0.726688	0.255	0.094	0.000367854	10	Cd53
1.00079e-08	0.723561	0.333	0.138	0.000171636	10	Ms4a6c
1.12264e-17	0.710995	0.765	0.361	1.92533e-13	10	Fcer1g
2.25507e-07	0.703836	0.461	0.271	0.00386744	10	S100a11
1.99702e-09	0.700457	0.363	0.151	3.42489e-05	10	Laptm5
2.91302e-08	0.6716	0.461	0.239	0.000499583	10	Tagln2
3.83577e-06	0.670486	0.284	0.134	0.0657835	10	Msn
2.78389e-11	0.655128	0.373	0.139	4.77438e-07	10	Lgals3
2.90309e-07	0.650011	0.392	0.197	0.0049788	10	Actr3
2.65313e-07	0.646429	0.333	0.151	0.00455011	10	Ifi27l2a
3.96374e-08	0.640771	0.402	0.193	0.000679781	10	Unc93b1
2.7446e-11	0.632793	0.833	0.612	4.707e-07	10	Ptma
5.95074e-08	0.626243	0.441	0.224	0.00102055	10	Psmb8
4.37447e-09	0.612306	0.657	0.455	7.50221e-05	10	Atox1
2.44467e-05	0.598121	0.353	0.199	0.419261	10	Ckb
1.21813e-11	0.582531	0.833	0.639	2.08908e-07	10	Ifitm3
3.40976e-06	0.581313	0.382	0.201	0.0584773	10	Fos
8.92008e-05	0.578388	0.333	0.196	1	10	Gm9843
2.48219e-09	0.573777	0.745	0.539	4.25695e-05	10	Rpsa
3.24762e-09	0.571395	0.529	0.269	5.56967e-05	10	Cyba
1.41097e-13	0.565935	0.922	0.83	2.41981e-09	10	Rps9
2.85181e-05	0.564287	0.265	0.129	0.489086	10	Vasp
2.41196e-05	0.562744	0.598	0.473	0.413652	10	Sub1
7.47943e-12	0.553155	0.833	0.588	1.28272e-07	10	Actb
1.36036e-05	0.552747	0.265	0.121	0.233302	10	Lcp1
0.00194272	0.552389	0.382	0.269	1	10	Gm2a
6.65783e-06	0.545791	0.618	0.502	0.114182	10	Gm14303
6.03957e-05	0.543799	0.402	0.248	1	10	Ctsh
2.03566e-05	0.537452	0.539	0.367	0.349115	10	S100a10
4.04211e-06	0.533945	0.559	0.358	0.0693222	10	Arpc1b
1.79412e-07	0.53317	0.775	0.678	0.00307692	10	Tpt1
0.000358439	0.531619	0.51	0.407	1	10	Rpl7a
2.06666e-06	0.529498	0.48	0.284	0.0354432	10	Ucp2
0.000476462	0.529437	0.255	0.14	1	10	Csf2ra
1.22526e-08	0.528611	0.735	0.518	0.000210132	10	Fau
4.4731e-05	0.528194	0.265	0.133	0.767137	10	Rpl3-ps1
4.31e-13	0.519768	0.931	0.848	7.39165e-09	10	Rpl18a
0.000418778	0.515995	0.284	0.163	1	10	Erp29
6.66381e-05	0.515427	0.549	0.414	1	10	Rpl12
0.00116104	0.513726	0.265	0.157	1	10	Prelid1
9.50861e-12	0.511253	0.873	0.736	1.63073e-07	10	Rps11
0.00415198	0.509319	0.363	0.269	1	10	Wdr89
4.63654e-18	0.498556	0.98	0.928	7.95166e-14	10	Rps29
1.23788e-05	0.49044	0.588	0.442	0.212297	10	Rps4x
4.97397e-05	0.48723	0.549	0.386	0.853036	10	Clic1
1.28142e-09	0.48309	0.853	0.701	2.19763e-05	10	Rps18
1.3223e-08	0.474757	0.853	0.733	0.000226775	10	Rps7
0.000372998	0.472011	0.51	0.382	1	10	Pabpc1
5.18878e-09	0.463141	0.765	0.511	8.89876e-05	10	H2-D1
0.0028049	0.457914	0.441	0.338	1	10	Rps6
4.70326e-06	0.438827	0.765	0.653	0.080661	10	Rps23
0.000213822	0.421253	0.775	0.708	1	10	Rpl39
1.26066e-06	0.412479	0.804	0.681	0.0216203	10	Rps5
0.000551949	0.412192	0.422	0.283	1	10	Arhgdia
0.00905265	0.40698	0.343	0.244	1	10	Rpl39-ps
0.000962608	0.403956	0.559	0.455	1	10	Snrpg
0.000931241	0.396182	0.294	0.173	1	10	Rraga
3.07861e-09	0.393185	0.863	0.761	5.27982e-05	10	Rplp2
2.23852e-08	0.388532	0.882	0.769	0.000383906	10	Rps19
0.00224105	0.386792	0.392	0.271	1	10	Arpc5
6.61946e-10	0.385732	0.961	0.911	1.13524e-05	10	Rpl32
4.8462e-06	0.385161	0.843	0.756	0.0831124	10	Rps24
5.12844e-05	0.383749	0.735	0.631	0.879527	10	Rps16
0.000162974	0.38187	0.696	0.57	1	10	Rps10
2.06316e-08	0.38093	0.902	0.876	0.000353831	10	Rps15a
0.000550588	0.379309	0.569	0.424	1	10	Rpl35
4.78991e-11	0.375175	0.99	0.896	8.2147e-07	10	B2m
3.3858e-12	0.36287	1	0.976	5.80664e-08	10	Rps27
0.000414948	0.357997	0.794	0.738	1	10	Rpl22
8.83917e-05	0.355093	0.539	0.364	1	10	Psap
2.43087e-06	0.354201	0.912	0.849	0.0416895	10	Rpl37a
2.27277e-05	0.353373	0.824	0.746	0.38978	10	Rpl26
7.72533e-06	0.351489	0.824	0.787	0.132489	10	Rps3a1
0.00319579	0.34757	0.667	0.595	1	10	Rpl36a
0.000101883	0.344943	0.765	0.667	1	10	Rpl3
0.00636653	0.343409	0.304	0.203	1	10	Khdrbs1
0.00357537	0.3368	0.549	0.451	1	10	Arpc2
7.31052e-05	0.334106	0.794	0.719	1	10	Pfn1
0.000449748	0.332861	0.706	0.605	1	10	Rplp0
1.99953e-06	0.330266	0.922	0.883	0.034292	10	Rpl13
1.37041e-05	0.328021	0.784	0.607	0.235025	10	Rpl31
3.14285e-05	0.324738	0.824	0.699	0.538999	10	Rps15
0.000131271	0.319315	0.735	0.625	1	10	Rpl7
0.000260301	0.317822	0.725	0.646	1	10	Rps12
3.16308e-06	0.312415	0.863	0.738	0.0542469	10	Rps13
0.00483844	0.311564	0.706	0.632	1	10	Rpl35a
0.000219968	0.301148	0.784	0.722	1	10	Cfl1
0.00177864	0.29673	0.373	0.237	1	10	Hexb
0.00943691	0.295978	0.529	0.434	1	10	Eef1b2
1.82768e-05	0.29157	0.951	0.86	0.313447	10	Rps26
0.000685249	0.289693	0.765	0.726	1	10	Rpl30
0.00479554	0.286656	0.725	0.66	1	10	Rpl36
0.00298939	0.285735	0.667	0.587	1	10	Rpl10
0.00091706	0.272069	0.735	0.615	1	10	Rps27a
3.68628e-05	0.254031	0.902	0.781	0.632198	10	Calm1
0.0001148	0.253144	0.863	0.769	1	10	Rpl14
0	2.10438	0.588	0.014	0	11	Ube2c	Proliferating cell
5.37883e-306	1.94559	0.52	0.015	9.2247e-302	11	Birc5
4.34216e-188	1.93498	0.686	0.046	7.4468e-184	11	Hmgb2
3.37257e-167	1.76032	0.402	0.017	5.78396e-163	11	Cdc20
6.78542e-134	1.71915	0.569	0.044	1.1637e-129	11	Stmn1
1.22861e-180	1.68134	0.431	0.018	2.10707e-176	11	Pclaf
1.9199e-144	1.57906	0.373	0.017	3.29263e-140	11	Cenpa
1.80693e-258	1.57458	0.373	0.008	3.09888e-254	11	Ccnb2
5.08079e-64	1.54679	0.99	0.343	8.71355e-60	11	C1qc
1.80447e-62	1.52939	0.765	0.167	3.09467e-58	11	Tubb5
4.61126e-58	1.46058	0.853	0.245	7.90831e-54	11	Tuba1b
4.88518e-55	1.45543	0.961	0.368	8.37809e-51	11	C1qb
3.9379e-57	1.44315	0.833	0.223	6.7535e-53	11	Ctsc
6.09054e-61	1.41248	0.627	0.11	1.04453e-56	11	Cd68
1.06078e-53	1.41233	0.941	0.324	1.81925e-49	11	C1qa
1.01322e-45	1.36112	0.647	0.148	1.73768e-41	11	Ifi27l2a
6.18168e-153	1.32709	0.412	0.019	1.06016e-148	11	Cdk1
1.94259e-51	1.31895	0.971	0.403	3.33155e-47	11	Ctss
2.98649e-223	1.31283	0.275	0.005	5.12184e-219	11	Ccnb1
2.34436e-179	1.29859	0.255	0.006	4.02058e-175	11	Aurkb
7.29522e-40	1.26921	0.735	0.225	1.25113e-35	11	Cotl1
8.37962e-65	1.257	0.578	0.086	1.43711e-60	11	Tgfbi
6.13258e-49	1.25626	0.706	0.161	1.05174e-44	11	Coro1a
1.85376e-52	1.25181	0.667	0.135	3.1792e-48	11	Ms4a6c
5.3697e-129	1.25061	0.343	0.016	9.20904e-125	11	Ncapd2
1.66607e-33	1.20053	0.922	0.491	2.85731e-29	11	H2-Aa
4.21181e-33	1.19803	0.951	0.618	7.22325e-29	11	Cd74
8.16708e-40	1.1926	0.402	0.066	1.40065e-35	11	Clec4a2
4.74422e-62	1.19221	0.294	0.025	8.13633e-58	11	Cks2
1.97235e-40	1.18383	0.578	0.126	3.38258e-36	11	Alox5ap
3.79253e-53	1.18287	0.559	0.093	6.50418e-49	11	Lst1
1.59776e-42	1.18015	0.402	0.063	2.74015e-38	11	Cd72
5.77278e-39	1.17794	0.441	0.079	9.90033e-35	11	Pla2g7
6.3928e-51	1.17484	0.618	0.118	1.09636e-46	11	Lcp1
3.53633e-41	1.16664	0.402	0.066	6.0648e-37	11	Smc4
2.67054e-42	1.15797	0.559	0.113	4.57997e-38	11	Aif1
3.82176e-38	1.15246	0.784	0.251	6.55432e-34	11	Lgmn
2.37188e-25	1.15068	0.451	0.117	4.06777e-21	11	Rgs1
1.3325e-38	1.15022	0.529	0.112	2.28525e-34	11	Cxcl16
4.84386e-113	1.12878	0.255	0.01	8.30721e-109	11	Tacc3
9.15546e-31	1.12643	0.931	0.573	1.57016e-26	11	H2-Ab1
4.06305e-45	1.11633	0.637	0.138	6.96813e-41	11	Cybb
6.72895e-30	1.1126	0.343	0.063	1.15401e-25	11	Vaultrc5
2.40108e-133	1.1099	0.275	0.01	4.11785e-129	11	Cdca3
1.26741e-37	1.10325	0.52	0.11	2.1736e-33	11	Fcgr3
7.28559e-40	1.09796	0.51	0.099	1.24948e-35	11	Spi1
2.32653e-40	1.09247	0.637	0.149	3.99e-36	11	Laptm5
3.49585e-35	1.08539	0.676	0.19	5.99539e-31	11	Unc93b1
1.51216e-29	1.08328	0.961	0.577	2.59336e-25	11	H2-Eb1
8.28549e-43	1.08304	0.99	0.951	1.42096e-38	11	Tmsb4x
2.17889e-33	1.07609	0.363	0.063	3.7368e-29	11	Ly86
4.37948e-27	1.06991	0.284	0.049	7.51081e-23	11	Mmp12
1.59506e-27	1.06271	0.353	0.07	2.73552e-23	11	Pld4
1.4884e-75	1.06186	0.314	0.023	2.55261e-71	11	Lmnb1
8.08494e-32	1.04883	0.343	0.06	1.38657e-27	11	Ptprc
9.33659e-30	1.0424	0.529	0.138	1.60122e-25	11	Lgals3
3.69735e-40	1.03855	0.51	0.098	6.34096e-36	11	Arrb2
6.26306e-33	1.03747	0.804	0.287	1.07411e-28	11	Tyrobp
2.2464e-20	1.03336	0.363	0.093	3.85258e-16	11	Ccl3
2.33024e-41	1.03177	0.333	0.046	3.99636e-37	11	H2afx
1.62337e-34	1.03023	0.304	0.045	2.78409e-30	11	Glipr1
5.06375e-31	1.02485	0.853	0.361	8.68433e-27	11	Psap
4.4149e-37	1.02328	0.265	0.032	7.57155e-33	11	Clec4b1
5.191e-31	1.02292	0.392	0.078	8.90256e-27	11	Ifi30
8.46839e-28	1.02258	0.451	0.104	1.45233e-23	11	Csf1r
4.51772e-30	1.02213	0.402	0.082	7.7479e-26	11	Lilrb4a
1.06331e-27	1.02031	0.549	0.15	1.82357e-23	11	Mpeg1
2.60009e-31	1.01498	0.363	0.066	4.45916e-27	11	Rac2
5.49984e-41	1.01133	0.412	0.065	9.43223e-37	11	Cx3cr1
1.17433e-17	1.0061	0.5	0.187	2.01398e-13	11	Tuba1c
6.12479e-24	1.00256	0.775	0.349	1.0504e-19	11	Sh3bgrl3
3.84208e-34	0.995897	0.755	0.25	6.58916e-30	11	Crip1
4.55153e-29	0.983094	0.363	0.07	7.80588e-25	11	Efhd2
2.80793e-38	0.98204	0.441	0.078	4.81561e-34	11	Hpgd
4.02486e-32	0.975111	0.578	0.146	6.90263e-28	11	H2-DMa
4.87424e-24	0.97288	0.657	0.255	8.35932e-20	11	H2afz
3.03696e-32	0.971763	0.882	0.36	5.20839e-28	11	Fcer1g
5.12062e-33	0.968608	0.451	0.092	8.78187e-29	11	Cd53
1.90175e-21	0.962607	0.667	0.268	3.26151e-17	11	Cyba
2.24693e-30	0.961255	0.931	0.587	3.85348e-26	11	Actb
1.31997e-33	0.957171	0.353	0.059	2.26375e-29	11	Slamf9
2.54965e-30	0.950069	0.716	0.234	4.37265e-26	11	Hexb
1.4983e-17	0.947349	0.412	0.131	2.56958e-13	11	Tubb4b
8.37417e-17	0.939186	0.363	0.11	1.43617e-12	11	Hn1
1.44692e-21	0.930869	0.255	0.049	2.48146e-17	11	Limd2
1.02929e-31	0.927668	0.412	0.079	1.76523e-27	11	Axl
1.93102e-25	0.921655	0.422	0.1	3.3117e-21	11	Trf
6.79549e-25	0.916616	0.608	0.195	1.16543e-20	11	Actr3
1.97993e-25	0.914294	0.588	0.18	3.39558e-21	11	Fxyd5
6.17204e-39	0.910376	0.48	0.089	1.0585e-34	11	Ms4a6b
3.83022e-31	0.90572	0.275	0.04	6.56882e-27	11	Apobec1
2.61301e-29	0.894511	0.775	0.274	4.4813e-25	11	Cd52
1.74546e-21	0.892943	0.324	0.072	2.99346e-17	11	Arhgdib
3.41318e-19	0.892834	0.735	0.384	5.85361e-15	11	Clic1
7.8139e-24	0.888635	0.324	0.067	1.34008e-19	11	Pnp
2.7194e-20	0.88791	0.451	0.134	4.66377e-16	11	Ccl4
7.39801e-21	0.886591	0.627	0.24	1.26876e-16	11	Sat1
2.24868e-32	0.885752	0.314	0.049	3.85648e-28	11	Lpcat2
1.66077e-21	0.884705	0.51	0.155	2.84822e-17	11	AW112010
7.14117e-25	0.879961	0.275	0.048	1.22471e-20	11	Gatm
1.81494e-22	0.875262	0.48	0.138	3.11262e-18	11	Csf2ra
1.02344e-25	0.874838	0.314	0.059	1.75521e-21	11	Gmfg
4.44743e-24	0.872397	0.255	0.043	7.62734e-20	11	Ms4a4c
1.36451e-22	0.869086	0.324	0.069	2.34013e-18	11	Acp5
3.94144e-25	0.865738	0.343	0.071	6.75957e-21	11	Pycard
7.85492e-28	0.850589	0.98	0.845	1.34712e-23	11	Apoe
1.86526e-28	0.840029	0.324	0.057	3.19893e-24	11	Phf11b
6.44363e-21	0.838402	0.255	0.048	1.10508e-16	11	Rab7b
5.81931e-23	0.83116	0.471	0.126	9.98013e-19	11	H2-DMb1
3.09078e-25	0.825788	0.412	0.095	5.30068e-21	11	Rgs10
1.45791e-21	0.825758	0.275	0.053	2.50031e-17	11	Celf2
2.65012e-14	0.818353	0.52	0.218	4.54496e-10	11	Ctsz
4.99357e-22	0.816476	0.373	0.089	8.56397e-18	11	Fam49b
4.32093e-24	0.810806	0.314	0.061	7.4104e-20	11	Ms4a6d
6.09288e-26	0.808349	0.294	0.052	1.04493e-21	11	Fam105a
1.18072e-20	0.79444	0.265	0.052	2.02493e-16	11	Ifi204
5.84208e-16	0.792048	0.627	0.283	1.00192e-11	11	Ucp2
8.12696e-21	0.786512	0.294	0.062	1.39377e-16	11	Hcls1
5.79478e-12	0.783985	0.265	0.078	9.93804e-08	11	Tgfbr1
7.91399e-20	0.781503	0.382	0.099	1.35725e-15	11	Man2b1
3.16318e-23	0.781012	0.304	0.06	5.42486e-19	11	Ccl9
5.58429e-21	0.780552	0.265	0.051	9.57705e-17	11	Cd300c2
1.04036e-20	0.779807	0.333	0.078	1.78422e-16	11	Hjurp
2.31131e-26	0.773901	0.265	0.043	3.96389e-22	11	Clec4a3
1.80002e-15	0.771993	0.588	0.246	3.08704e-11	11	Ctsh
1.38019e-33	0.7693	1	0.896	2.36702e-29	11	B2m
1.01298e-18	0.765545	0.598	0.222	1.73726e-14	11	Psmb8
2.11696e-10	0.765085	0.48	0.23	3.63058e-06	11	Grn
2.08413e-15	0.762294	0.461	0.162	3.57428e-11	11	Erp29
3.89896e-18	0.760652	0.353	0.093	6.68672e-14	11	Cadm1
1.66179e-21	0.760386	0.343	0.077	2.84997e-17	11	Cd48
3.90538e-21	0.759091	0.853	0.448	6.69772e-17	11	Arpc2
6.53162e-21	0.739509	0.314	0.068	1.12017e-16	11	Adgre1
1.90989e-17	0.738763	0.333	0.089	3.27547e-13	11	Cks1b
5.32682e-24	0.736308	0.353	0.074	9.13549e-20	11	Plbd1
7.983e-23	0.736087	0.931	0.604	1.36908e-18	11	Lyz2
3.31877e-19	0.720419	0.284	0.061	5.69169e-15	11	Mrc1
1.02469e-21	0.717303	0.912	0.611	1.75735e-17	11	Ptma
4.28655e-22	0.717292	0.255	0.046	7.35144e-18	11	Selplg
9.74934e-15	0.716882	0.324	0.091	1.67201e-10	11	Pf4
6.075e-16	0.716481	0.422	0.134	1.04186e-11	11	Fkbp5
1.84364e-18	0.716328	0.275	0.06	3.16185e-14	11	Cd14
6.3136e-20	0.71624	0.265	0.053	1.08278e-15	11	Itgb2
9.7172e-26	0.709775	0.284	0.049	1.6665e-21	11	Cyp4f18
5.00952e-16	0.705911	0.588	0.238	8.59133e-12	11	Tagln2
7.11852e-14	0.703377	0.598	0.269	1.22083e-09	11	Capza2
7.48052e-23	0.697023	0.363	0.08	1.28291e-18	11	Ptpn18
5.14592e-14	0.696553	0.402	0.136	8.82526e-10	11	Lgals3bp
1.1009e-14	0.695596	0.314	0.089	1.88805e-10	11	Gusb
4.82511e-18	0.689957	0.333	0.083	8.27506e-14	11	Rnase4
7.75925e-13	0.687465	0.324	0.104	1.33071e-08	11	Osgep
3.78624e-16	0.686885	0.294	0.074	6.4934e-12	11	Lat2
1.95611e-14	0.685392	0.304	0.084	3.35473e-10	11	H2-Q7
7.40042e-14	0.683415	0.304	0.088	1.26917e-09	11	Actr2
8.86264e-17	0.675037	0.833	0.511	1.51994e-12	11	H2-D1
1.07893e-17	0.67179	0.265	0.058	1.85036e-13	11	Fcgr4
1.02444e-15	0.666023	0.353	0.102	1.75692e-11	11	Psmb9
9.17981e-13	0.661869	0.412	0.147	1.57434e-08	11	Maf
1.30353e-11	0.655054	0.275	0.083	2.23555e-07	11	Klf6
7.49481e-08	0.65285	0.275	0.109	0.00128536	11	Pcna
2.62137e-11	0.647856	0.814	0.635	4.49565e-07	11	Gpx1
1.83478e-14	0.647261	0.304	0.084	3.14664e-10	11	Fcgr2b
4.19103e-15	0.645045	0.333	0.094	7.18762e-11	11	Bcl2a1b
3.79882e-18	0.63724	0.284	0.063	6.51498e-14	11	Gpr65
2.2189e-15	0.634783	0.314	0.083	3.80542e-11	11	Lsp1
1.15048e-08	0.63241	0.578	0.341	0.000197307	11	Arl6ip1
2.52721e-11	0.603576	0.265	0.078	4.33417e-07	11	Ms4a7
3.58854e-15	0.594154	0.922	0.718	6.15435e-11	11	Pfn1
4.55112e-15	0.587944	0.255	0.061	7.80517e-11	11	Cdc42se2
5.99702e-12	0.587333	0.794	0.498	1.02849e-07	11	H3f3b
1.03048e-05	0.581429	0.304	0.149	0.176727	11	Selenoh
2.48704e-09	0.577563	0.304	0.113	4.26527e-05	11	Atp6ap2
2.41814e-09	0.567183	0.627	0.357	4.14711e-05	11	Arpc1b
5.70722e-15	0.564444	0.922	0.658	9.78788e-11	11	H2-K1
2.23984e-09	0.56118	0.402	0.17	3.84133e-05	11	Anp32b
4.20138e-06	0.558603	0.284	0.128	0.0720537	11	Vasp
1.38351e-08	0.556135	0.49	0.245	0.000237273	11	Ranbp1
5.55356e-17	0.551194	0.961	0.781	9.52436e-13	11	Calm1
6.36379e-09	0.542023	0.363	0.15	0.000109139	11	Lpl
4.1513e-10	0.539441	0.853	0.641	7.11948e-06	11	Ctsb
2.84856e-13	0.529029	0.912	0.721	4.88527e-09	11	Cfl1
8.71351e-13	0.521988	0.882	0.663	1.49437e-08	11	Ly6e
1.99325e-07	0.519637	0.5	0.27	0.00341842	11	Arpc5
1.17376e-07	0.518584	0.265	0.101	0.00201299	11	Stat1
1.78316e-07	0.515066	0.255	0.097	0.00305812	11	Wdr1
6.29238e-07	0.507494	0.706	0.464	0.0107914	11	Ftl1
8.76258e-08	0.506831	0.392	0.18	0.00150278	11	Hnrnpf
5.94152e-11	0.506614	0.333	0.114	1.01897e-06	11	Abracl
1.17894e-08	0.50567	0.373	0.156	0.000202188	11	Ctsa
5.79358e-07	0.503079	0.48	0.26	0.00993599	11	Serf2
1.37839e-06	0.501081	0.324	0.148	0.0236395	11	Rap1b
1.89717e-06	0.498412	0.275	0.118	0.0325365	11	Dek
1.29264e-08	0.490765	0.353	0.142	0.000221687	11	Ifngr1
1.80858e-16	0.488799	0.941	0.783	3.10171e-12	11	Cst3
5.93177e-05	0.488769	0.353	0.199	1	11	Ckb
9.13528e-05	0.482227	0.353	0.195	1	11	Snrpb2
2.22061e-05	0.46981	0.284	0.136	0.380835	11	Anp32e
2.63498e-08	0.468718	0.255	0.09	0.0004519	11	Mcl1
3.10767e-05	0.464007	0.294	0.146	0.532965	11	Tpd52
1.11845e-07	0.461447	0.284	0.111	0.00191814	11	Prkcd
1.45692e-09	0.45512	0.294	0.1	2.49863e-05	11	Marcks
4.12877e-09	0.454304	0.275	0.094	7.08085e-05	11	Rtp4
3.5589e-07	0.452005	0.451	0.227	0.00610351	11	Mt1
0.000355584	0.442818	0.324	0.178	1	11	Zfp36
1.93737e-05	0.440161	0.441	0.248	0.33226	11	Ywhah
8.4155e-08	0.439385	0.833	0.567	0.00144326	11	Serinc3
9.47207e-08	0.434771	0.275	0.103	0.00162446	11	Sh2b3
1.65397e-06	0.43312	0.314	0.139	0.0283655	11	Creg1
2.3224e-06	0.425624	0.255	0.105	0.0398291	11	Sec11c
1.86875e-08	0.424662	0.716	0.432	0.00032049	11	Npc2
8.2e-07	0.41876	0.49	0.26	0.014063	11	Coro1b
1.21929e-06	0.415553	0.461	0.245	0.0209109	11	M6pr
0.00648463	0.406635	0.314	0.207	1	11	Rac1
3.09459e-05	0.40538	0.314	0.154	0.530721	11	Sh3bgrl
0.000153696	0.404677	0.314	0.17	1	11	Lamtor1
6.38087e-06	0.400891	0.382	0.192	0.109432	11	Snx5
5.3489e-05	0.387852	0.255	0.12	0.917336	11	Hmgb1
0.0002134	0.385068	0.363	0.212	1	11	Ddx39b
0.000402129	0.383886	0.392	0.244	1	11	Gdi2
0.001968	0.375597	0.657	0.502	1	11	Gm14303
1.50424e-06	0.37331	0.265	0.106	0.0257978	11	Gngt2
0.000208286	0.365088	0.51	0.342	1	11	Clta
0.000467357	0.361503	0.294	0.161	1	11	Hnrnpu
1.79579e-05	0.359064	0.627	0.397	0.307977	11	Ran
0.000950733	0.357136	0.441	0.289	1	11	Nfkbia
0.00136656	0.355035	0.324	0.197	1	11	Bub3
1.39833e-06	0.346854	0.314	0.134	0.0239813	11	Msn
5.09826e-06	0.345998	0.255	0.106	0.0874352	11	F11r
0.000104579	0.342702	0.422	0.245	1	11	Tpm3
0.000725329	0.342228	0.265	0.143	1	11	Ggh
6.96348e-06	0.341891	0.51	0.282	0.119424	11	Arhgdia
0.000103207	0.338589	0.324	0.169	1	11	Asah1
0.000140127	0.335144	0.657	0.441	1	11	Rps4x
0.000918875	0.328525	0.373	0.229	1	11	Srsf7
0.000817925	0.325692	0.52	0.362	1	11	Lamp1
0.00231086	0.316749	0.284	0.166	1	11	Sumo3
0.00332297	0.313014	0.294	0.179	1	11	Hexa
0.00930611	0.310836	0.304	0.203	1	11	Khdrbs1
0.000532122	0.3095	0.255	0.132	1	11	Arhgap17
0.00031449	0.309001	0.549	0.371	1	11	Arpc3
0.0019551	0.308525	0.451	0.298	1	11	Bst2
4.26735e-05	0.30408	0.794	0.585	0.73185	11	Txn1
0.000215594	0.302039	0.373	0.21	1	11	Nap1l1
0.00146461	0.300846	0.304	0.177	1	11	Vamp8
0.00877831	0.295351	0.333	0.214	1	11	Calr
0.00122569	0.287305	0.333	0.196	1	11	Hspa1a
6.89359e-06	0.286913	0.451	0.238	0.118225	11	Tmsb10
0.00026199	0.286542	0.608	0.416	1	11	Capzb
3.1247e-05	0.280936	0.873	0.769	0.535886	11	Rps19
0.00106332	0.2805	0.324	0.187	1	11	Ostf1
0.000198529	0.280005	0.569	0.368	1	11	Psme1
0.00245805	0.277474	0.657	0.518	1	11	Fau
0.00218595	0.27483	0.735	0.582	1	11	Ppia
2.15637e-06	0.273117	0.422	0.205	0.0369817	11	Selenop
0.00587974	0.272374	0.324	0.205	1	11	Sptssa
1.02023e-09	0.270014	1	0.987	1.74969e-05	11	Fth1
0.0080757	0.267589	0.275	0.171	1	11	Ilk
0.0045405	0.262728	0.618	0.515	1	11	Slc25a5
0.00542879	0.257591	0.284	0.173	1	11	Fam96a
0.00723683	0.250972	0.284	0.175	1	11	Gtf2a2
1.51042e-41	3.87919	0.556	0.114	2.59037e-37	12	Igkc	B cell (Centrocyte)
7.60808e-246	3.06497	0.765	0.037	1.30479e-241	12	Plac8
8.62205e-39	2.73675	0.568	0.127	1.47868e-34	12	Ighm
2.34004e-156	2.54969	0.358	0.012	4.01316e-152	12	Ly6c2
1.6352e-102	2.18179	0.519	0.04	2.80437e-98	12	S100a4
1.03402e-300	1.86278	0.259	0.002	1.77335e-296	12	Iglc2
9.19284e-33	1.78792	0.593	0.156	1.57657e-28	12	S100a6
1.37362e-30	1.71013	0.728	0.251	2.35576e-26	12	Crip1
9.2975e-184	1.65646	0.284	0.006	1.59452e-179	12	Cd79b
0	1.64136	0.321	0.002	0	12	Iglc3
9.6535e-13	1.6355	0.827	0.605	1.65557e-08	12	Lyz2
4.74076e-28	1.37094	0.58	0.163	8.1304e-24	12	Coro1a
1.42186e-30	1.33847	0.321	0.048	2.43849e-26	12	Adgre5
8.35982e-47	1.29742	0.272	0.023	1.43371e-42	12	Napsa
1.45739e-15	1.20384	0.309	0.077	2.49942e-11	12	Vim
1.2626e-21	1.17227	0.333	0.067	2.16535e-17	12	Rac2
1.29742e-19	1.14539	0.63	0.237	2.22508e-15	12	Tmsb10
6.88694e-15	1.12258	0.259	0.058	1.18111e-10	12	Samhd1
4.31254e-11	1.07868	0.506	0.237	7.396e-07	12	Junb
8.19555e-14	1.0641	0.309	0.084	1.40554e-09	12	Lsp1
2.3882e-07	1.05986	0.309	0.129	0.00409576	12	Alox5ap
7.0419e-14	1.05058	0.259	0.061	1.20769e-09	12	Ptprc
9.99649e-12	0.967181	0.309	0.094	1.7144e-07	12	Cd53
2.19953e-17	0.962567	0.617	0.235	3.7722e-13	12	Srgn
4.03982e-07	0.943844	0.321	0.138	0.0069283	12	Ms4a6c
2.07403e-08	0.926031	0.358	0.151	0.000355697	12	Ifi27l2a
4.89802e-11	0.880818	0.642	0.358	8.4001e-07	12	Arpc1b
6.49441e-06	0.85765	0.457	0.27	0.111379	12	Cyba
3.80936e-07	0.854357	0.753	0.64	0.00653305	12	Ifitm3
1.40757e-06	0.853366	0.432	0.242	0.0241399	12	Sat1
7.20198e-05	0.830558	0.284	0.141	1	12	Cybb
4.93682e-06	0.814281	0.284	0.122	0.0846665	12	Klf2
7.87763e-06	0.811576	0.42	0.249	0.135101	12	Shisa5
1.57397e-08	0.79634	0.543	0.29	0.000269936	12	Tyrobp
0.00298889	0.756298	0.259	0.155	1	12	Nr4a1
8.78495e-13	0.746451	0.63	0.276	1.50662e-08	12	Cd52
8.17428e-05	0.739036	0.568	0.452	1	12	H3f3a
0.00482676	0.732231	0.284	0.179	1	12	Zfp36
1.83467e-05	0.701295	0.432	0.24	0.314645	12	Tagln2
1.62792e-06	0.690056	0.321	0.14	0.0279188	12	Lgals3
0.000185684	0.685306	0.259	0.127	1	12	Capg
1.07029e-07	0.67237	0.704	0.518	0.00183554	12	Fau
0.000302818	0.6582	0.284	0.153	1	12	Mpeg1
0.00040595	0.654409	0.432	0.285	1	12	Ucp2
0.00109033	0.64564	0.506	0.395	1	12	Anxa2
2.62235e-05	0.638674	0.543	0.382	0.449733	12	Pabpc1
8.81738e-05	0.619776	0.543	0.413	1	12	Taldo1
0.00125921	0.617347	0.531	0.434	1	12	Npc2
0.000115401	0.616984	0.309	0.163	1	12	Erp29
2.92578e-17	0.600226	1	0.951	5.0177e-13	12	Tmsb4x
0.000463636	0.595223	0.284	0.152	1	12	Laptm5
0.00146958	0.586052	0.321	0.196	1	12	Gm9843
1.30885e-05	0.585187	0.556	0.363	0.224469	12	Fcer1g
1.16788e-11	0.582867	0.864	0.663	2.00291e-07	12	Ly6e
2.04449e-13	0.576156	0.951	0.83	3.5063e-09	12	Rps9
0.000113178	0.574009	0.259	0.122	1	12	Lcp1
2.91314e-05	0.572686	0.741	0.635	0.499604	12	Gpx1
0.00290409	0.568331	0.383	0.272	1	12	S100a11
0.000577092	0.560279	0.407	0.271	1	12	Arpc5
0.000160473	0.560139	0.296	0.149	1	12	H2-DMa
0.00264743	0.534481	0.407	0.289	1	12	Nfkbia
0.000136243	0.529908	0.593	0.503	1	12	Gm14303
0.00137763	0.521687	0.494	0.365	1	12	Psap
0.00377963	0.520784	0.296	0.183	1	12	Fxyd5
4.43226e-05	0.518618	0.667	0.512	0.760133	12	H2-D1
0.00120815	0.514849	0.358	0.225	1	12	Psmb8
0.00499379	0.510261	0.395	0.273	1	12	Ly6a
9.76802e-12	0.507618	1	0.976	1.67522e-07	12	Rps27
1.77803e-07	0.493331	0.901	0.883	0.00304932	12	Rpl13
[truncated: 705 more rows]
