# Supplementary material for: Mapping a mammalian adult adrenal gland hierarchy across species by microwell-seq
Source: Cell Regen. 2020 Aug 3;9:11. doi: 10.1186/s13619-020-00042-8 (PMC7396412; doi:10.1186/s13619-020-00042-8)
Supplement: Supplementary file 4 — Additional file 4: Table S3. Markers of mouse adrenal gland cells by an Illumina platform. [file 13619_2020_42_MOESM4_ESM.xlsx]

## Sheet: markers
p_val	avg_logFC	pct.1	pct.2	p_val_adj	cluster	gene	cell type	related cluser in table 2
0	1.14309	0.997	0.904	0	1	Hsd3b1	Fasciculate cell	Cluster1
0	1.10233	0.94	0.591	0	1	Cyp11a1
0	1.07994	0.644	0.271	0	1	Akr1b7
1.40327e-166	1.05824	0.456	0.22	2.45138e-162	1	Cyp11b1
3.35354e-239	1.05272	0.773	0.567	5.8583e-235	1	1500015O10Rik
0	1.04875	0.857	0.407	0	1	Mgarp
0	1.03021	0.755	0.39	0	1	Fdx1
0	1.02881	0.676	0.26	0	1	Kcnk3
0	1.01531	0.973	0.716	0	1	Cyp21a1
0	1.00411	0.855	0.463	0	1	Star
0	1.00142	0.902	0.526	0	1	Cpe
1.88126e-220	1.00049	0.762	0.558	3.28638e-216	1	Adh1
1.94005e-203	0.97815	0.765	0.589	3.38908e-199	1	Ly6d
0	0.977082	0.893	0.5	0	1	Chchd10
2.21536e-253	0.940629	0.534	0.213	3.87001e-249	1	Hmgb3
2.3001e-299	0.932267	0.61	0.255	4.01804e-295	1	Fdxr
7.73979e-281	0.892484	0.618	0.27	1.35206e-276	1	Meg3
0	0.873926	0.725	0.356	0	1	Akr1cl
0	0.85881	0.75	0.356	0	1	Clu
9.40558e-230	0.847173	0.554	0.246	1.64306e-225	1	Hspd1
9.06668e-260	0.845777	0.586	0.247	1.58386e-255	1	Tesc
1.366e-173	0.842645	0.365	0.122	2.38626e-169	1	Agtr1a
2.23753e-158	0.842039	0.344	0.118	3.90874e-154	1	Alas1
2.18249e-224	0.841303	0.525	0.224	3.81258e-220	1	Prdx3
2.28679e-148	0.839607	0.385	0.159	3.99479e-144	1	Cdkn1c
3.17595e-188	0.810793	0.432	0.164	5.54807e-184	1	Tmem35a
4.93727e-189	0.809263	0.492	0.216	8.62492e-185	1	Ndn
0	0.800324	0.769	0.442	0	1	Itm2c
0	0.798895	0.891	0.617	0	1	Hspe1
4.12804e-189	0.790554	0.443	0.169	7.21128e-185	1	Sod3
1.455e-152	0.773358	0.335	0.113	2.54175e-148	1	Mc2r
4.43327e-265	0.760056	0.691	0.368	7.74447e-261	1	Pebp1
4.11772e-150	0.751321	0.366	0.138	7.19325e-146	1	Efhd1
1.3666e-158	0.747931	0.411	0.165	2.38731e-154	1	Fxyd6
1.6923e-162	0.747892	0.413	0.166	2.95628e-158	1	Grhpr
7.53978e-143	0.741724	0.334	0.119	1.31712e-138	1	Me1
7.25651e-246	0.740192	0.681	0.363	1.26764e-241	1	Map1lc3a
3.67357e-110	0.739068	0.252	0.085	6.41736e-106	1	Caln1
2.35825e-102	0.739024	0.267	0.102	4.11963e-98	1	Hao2
6.73903e-98	0.719158	0.274	0.11	1.17724e-93	1	Vsnl1
2.64951e-228	0.716632	0.611	0.29	4.62843e-224	1	Pcolce
2.22255e-119	0.708923	0.31	0.118	3.88256e-115	1	Peg10
1.44017e-134	0.705564	0.354	0.139	2.51584e-130	1	Abhd4
5.48863e-198	0.703922	0.602	0.313	9.58808e-194	1	Txn2
2.81881e-118	0.701826	0.272	0.092	4.92418e-114	1	Rerg
2.99416e-155	0.696778	0.517	0.267	5.23049e-151	1	Mgst1
7.08838e-139	0.695261	0.414	0.185	1.23827e-134	1	Gm2830
1.56126e-120	0.694351	0.313	0.12	2.72737e-116	1	Tst
1.58337e-99	0.687626	0.267	0.101	2.76599e-95	1	Wnt4
6.36278e-122	0.686238	0.295	0.104	1.11151e-117	1	Klhdc8a
7.74672e-102	0.68435	0.268	0.101	1.35327e-97	1	Steap1
6.4786e-115	0.670431	0.279	0.098	1.13175e-110	1	Slc27a3
9.19496e-259	0.670146	0.755	0.447	1.60627e-254	1	Ifi27
9.1936e-120	0.666202	0.333	0.135	1.60603e-115	1	Ctsf
0	0.662215	0.998	0.949	0	1	mt-Nd2
3.14638e-135	0.650459	0.473	0.236	5.49641e-131	1	Tmem205
1.32925e-191	0.647023	0.638	0.346	2.32206e-187	1	Aldh2
1.52827e-298	0.645206	0.899	0.646	2.66973e-294	1	Igfbp7
1.6135e-109	0.644928	0.355	0.162	2.81863e-105	1	Ormdl3
5.62971e-108	0.642347	0.298	0.117	9.83453e-104	1	Lonp1
4.26466e-141	0.637681	0.477	0.235	7.44993e-137	1	Cyb5b
1.96018e-115	0.635076	0.367	0.163	3.42424e-111	1	Gamt
1.4617e-106	0.63166	0.314	0.13	2.55344e-102	1	BC029722
4.41032e-125	0.630277	0.472	0.245	7.70438e-121	1	Dab2
1.94841e-131	0.629676	0.47	0.237	3.40367e-127	1	Mob4
1.615e-105	0.629279	0.291	0.114	2.82125e-101	1	Nr5a1
6.6472e-97	0.625787	0.256	0.095	1.1612e-92	1	Apoc4
4.4191e-114	0.610737	0.42	0.208	7.71973e-110	1	Ccnd3
1.33377e-122	0.607261	0.352	0.143	2.32997e-118	1	Aebp1
3.317e-106	0.60371	0.331	0.143	5.79446e-102	1	Ephx1
2.88597e-122	0.596015	0.523	0.293	5.04151e-118	1	Ccnd2
2.09813e-187	0.590083	0.725	0.446	3.66523e-183	1	Id2
3.79407e-106	0.589182	0.35	0.157	6.62787e-102	1	Echs1
7.05928e-90	0.588855	0.274	0.113	1.23319e-85	1	Zfyve21
5.06045e-192	0.583438	0.731	0.47	8.8401e-188	1	Dad1
8.33433e-94	0.579848	0.339	0.161	1.45592e-89	1	Comt
1.41579e-85	0.57923	0.314	0.149	2.47325e-81	1	Ldhb
3.13298e-199	0.579065	0.748	0.48	5.47301e-195	1	Dbi
3.02681e-183	0.575251	0.722	0.456	5.28754e-179	1	Sod1
1.87894e-166	0.572956	0.679	0.428	3.28232e-162	1	Slc25a3
1.0693e-88	0.571433	0.301	0.135	1.86796e-84	1	Hacd3
3.43598e-111	0.570877	0.427	0.213	6.00232e-107	1	Phlda1
8.60211e-196	0.570838	0.765	0.503	1.5027e-191	1	Emp3
4.42694e-86	0.569278	0.27	0.114	7.73343e-82	1	Mettl26
1.02329e-99	0.564516	0.372	0.181	1.78759e-95	1	Sucla2
0	0.562288	0.997	0.967	0	1	mt-Nd1
4.7859e-186	0.562251	0.745	0.486	8.36049e-182	1	Aldoa
0	0.555596	0.989	0.916	0	1	mt-Nd4
5.72712e-163	0.546997	0.7	0.449	1.00047e-158	1	Ndufa7
1.07539e-86	0.54428	0.306	0.139	1.87859e-82	1	Mgst3
0	0.544267	0.996	0.963	0	1	mt-Cytb
6.05292e-93	0.54393	0.338	0.159	1.05739e-88	1	Rnf181
1.31331e-146	0.539615	0.678	0.435	2.29423e-142	1	Ndufc1
6.63687e-91	0.53751	0.427	0.236	1.15939e-86	1	Scarb1
1.09275e-107	0.535595	0.46	0.245	1.90893e-103	1	Gstm2
9.74398e-84	0.534965	0.315	0.148	1.70218e-79	1	Scd2
2.50441e-84	0.533604	0.314	0.148	4.37495e-80	1	Polr2l
3.14196e-84	0.528196	0.327	0.158	5.48869e-80	1	Akr1b10
1.62922e-125	0.527542	0.618	0.387	2.84608e-121	1	Rnaset2a
1.87592e-72	0.525667	0.278	0.131	3.27704e-68	1	Oxr1
8.40533e-86	0.524828	0.349	0.173	1.46833e-81	1	Hspa9
7.65823e-99	0.524748	0.459	0.256	1.33782e-94	1	Aes
1.72533e-77	0.524233	0.29	0.135	3.01398e-73	1	St3gal5
6.86787e-76	0.521486	0.29	0.137	1.19975e-71	1	Iscu
8.42776e-99	0.517871	0.476	0.271	1.47224e-94	1	Tpi1
3.26952e-152	0.513241	0.744	0.515	5.71153e-148	1	mt-Nd5
6.24428e-84	0.509721	0.341	0.169	1.09081e-79	1	Laptm4b
6.29899e-94	0.50958	0.378	0.186	1.10037e-89	1	Ptn
1.11595e-213	0.508329	0.851	0.627	1.94945e-209	1	Chchd2
2.1617e-105	0.506855	0.492	0.273	3.77628e-101	1	Tecr
1.299e-71	0.505538	0.272	0.126	2.26922e-67	1	1110008P14Rik
8.68026e-106	0.504174	0.508	0.292	1.51635e-101	1	Mdh1
1.09623e-103	0.499542	0.515	0.298	1.915e-99	1	Prdx2
1.76578e-73	0.498191	0.331	0.171	3.08464e-69	1	Glrx5
3.06785e-113	0.496467	0.605	0.386	5.35922e-109	1	Reep5
1.69112e-91	0.495864	0.448	0.251	2.95421e-87	1	Ndufs2
2.33637e-122	0.494381	0.639	0.41	4.08141e-118	1	Uqcr11
1.61753e-75	0.491067	0.295	0.14	2.82566e-71	1	Acadm
6.25177e-99	0.490676	0.555	0.346	1.09212e-94	1	Rnaset2b
1.47617e-101	0.487734	0.52	0.304	2.57873e-97	1	Skp1a
1.01161e-194	0.486676	0.84	0.596	1.76719e-190	1	Lgals1
2.16868e-158	0.486501	0.787	0.579	3.78847e-154	1	mt-Co1
2.66775e-70	0.485012	0.28	0.133	4.66029e-66	1	Cd59a
3.22643e-92	0.483782	0.442	0.245	5.63625e-88	1	Fkbp3
8.27408e-76	0.475892	0.333	0.168	1.4454e-71	1	Grpel1
9.36231e-62	0.47577	0.253	0.123	1.6355e-57	1	Pmpcb
2.2981e-85	0.475521	0.417	0.229	4.01455e-81	1	Ndufab1
3.02299e-174	0.475419	0.818	0.595	5.28086e-170	1	Tmem176b
3.64495e-68	0.475019	0.277	0.133	6.36736e-64	1	Ppp2r2a
7.08279e-72	0.471171	0.305	0.152	1.23729e-67	1	Mrps6
7.62695e-167	0.470941	0.807	0.591	1.33235e-162	1	Ndufa4
1.06772e-67	0.470595	0.258	0.119	1.86519e-63	1	Gpx8
4.83708e-81	0.467923	0.389	0.21	8.44989e-77	1	Uqcrfs1
8.81616e-90	0.465931	0.503	0.303	1.5401e-85	1	Ndufb4
6.06325e-78	0.464933	0.409	0.23	1.05919e-73	1	Hmgn1
8.66595e-78	0.464443	0.389	0.214	1.51386e-73	1	Cyc1
2.90375e-74	0.463947	0.396	0.224	5.07257e-70	1	Etfa
1.18528e-68	0.463083	0.339	0.182	2.07056e-64	1	Ndufs3
2.51912e-67	0.461778	0.34	0.184	4.40064e-63	1	Suclg1
3.32594e-70	0.460371	0.391	0.226	5.81009e-66	1	Dnajc15
1.9624e-84	0.459421	0.469	0.278	3.42811e-80	1	Cox14
2.96599e-68	0.459115	0.293	0.145	5.1813e-64	1	Phb
8.92907e-66	0.458183	0.298	0.151	1.55982e-61	1	Ccdc107
1.17235e-62	0.455213	0.261	0.126	2.04798e-58	1	Rapgef4
2.35424e-68	0.452459	0.347	0.189	4.11261e-64	1	Cd151
7.42547e-71	0.45106	0.348	0.185	1.29715e-66	1	Slc25a39
2.30434e-131	0.450832	0.764	0.564	4.02545e-127	1	Atp5j
3.49104e-69	0.449127	0.355	0.193	6.0985e-65	1	Gadd45gip1
3.92634e-83	0.447057	0.468	0.272	6.85893e-79	1	Sqstm1
2.67212e-89	0.445282	0.561	0.36	4.66793e-85	1	Ndufb9
1.33138e-98	0.444538	0.608	0.394	2.32578e-94	1	Ndufa6
7.02781e-59	0.441057	0.275	0.14	1.22769e-54	1	mt-Nd3
3.71947e-98	0.437469	0.627	0.415	6.49754e-94	1	Sec61b
3.64908e-59	0.433386	0.32	0.176	6.37458e-55	1	Gtf2i
2.00523e-65	0.431539	0.372	0.213	3.50293e-61	1	Idh3g
9.36933e-117	0.430344	0.739	0.537	1.63673e-112	1	Cox6a1
3.37455e-69	0.428142	0.425	0.255	5.895e-65	1	Paip2
3.56477e-65	0.426755	0.351	0.193	6.2273e-61	1	Prdx6
3.67159e-66	0.425734	0.348	0.189	6.4139e-62	1	Pgrmc1
4.50854e-55	0.42519	0.277	0.146	7.87596e-51	1	Kif5b
6.88673e-94	0.424766	0.513	0.303	1.20304e-89	1	Gstm1
4.01435e-56	0.423278	0.283	0.151	7.01267e-52	1	Hint2
2.39018e-56	0.41975	0.297	0.161	4.17541e-52	1	Apoa1bp
2.4881e-58	0.419544	0.305	0.164	4.34646e-54	1	Hist1h2bc
1.59514e-71	0.419518	0.458	0.279	2.78655e-67	1	Ndufa11
7.96684e-74	0.417443	0.471	0.29	1.39173e-69	1	Atp5g3
1.94159e-68	0.416296	0.445	0.273	3.39176e-64	1	Ndufb11
2.46647e-54	0.415687	0.286	0.154	4.30867e-50	1	Cyth3
1.06371e-64	0.41362	0.367	0.207	1.8582e-60	1	Stub1
6.05197e-56	0.413423	0.3	0.164	1.05722e-51	1	Mrpl14
7.27399e-73	0.413413	0.452	0.269	1.27069e-68	1	Anapc13
3.84693e-49	0.409799	0.269	0.146	6.7202e-45	1	Idh2
5.63269e-67	0.409398	0.431	0.261	9.83975e-63	1	2410015M20Rik
2.61132e-68	0.405517	0.523	0.346	4.56172e-64	1	Ndufa5
6.59024e-67	0.402689	0.46	0.288	1.15125e-62	1	Ghitm
1.56371e-60	0.401838	0.31	0.164	2.73165e-56	1	Mcfd2
5.15382e-69	0.401315	0.516	0.336	9.00322e-65	1	Ndufa1
1.03778e-60	0.39992	0.368	0.212	1.81289e-56	1	Sdha
2.54405e-59	0.399751	0.357	0.204	4.44421e-55	1	Sdhc
2.80688e-51	0.397318	0.265	0.141	4.90334e-47	1	Pdrg1
3.14231e-84	0.395023	0.618	0.418	5.4893e-80	1	Dynlrb1
1.75065e-54	0.393379	0.323	0.184	3.05821e-50	1	C1qbp
4.81957e-93	0.393234	0.679	0.484	8.41931e-89	1	Atp5b
1.65274e-59	0.390771	0.444	0.282	2.88718e-55	1	Mrfap1
3.61836e-59	0.388416	0.426	0.265	6.32091e-55	1	Ndufb5
5.97328e-67	0.388236	0.484	0.306	1.04347e-62	1	Ndufa12
2.13436e-47	0.387486	0.264	0.145	3.72852e-43	1	Tmem147
6.92404e-63	0.384645	0.444	0.275	1.20956e-58	1	Tceal9
4.98054e-51	0.384481	0.294	0.164	8.7005e-47	1	Vdac3
1.02751e-69	0.383893	0.575	0.393	1.79495e-65	1	Tmem176a
2.90447e-72	0.381597	0.607	0.43	5.07381e-68	1	Tspo
1.54249e-69	0.379814	0.683	0.526	2.69457e-65	1	mt-Rnr1
1.02611e-54	0.375685	0.352	0.207	1.79251e-50	1	Hcfc1r1
1.55984e-68	0.370422	0.563	0.38	2.72488e-64	1	Eif2s2
1.53552e-113	0.370136	0.802	0.6	2.6824e-109	1	Ifitm2
7.2922e-59	0.369444	0.468	0.304	1.27387e-54	1	Romo1
4.18375e-133	0.367352	0.846	0.685	7.30859e-129	1	Cox7c
1.44468e-53	0.365832	0.347	0.202	2.52372e-49	1	Gabarapl1
6.91538e-46	0.363351	0.35	0.219	1.20805e-41	1	Nenf
7.19478e-63	0.363272	0.513	0.336	1.25686e-58	1	Cox17
1.61008e-44	0.360991	0.264	0.147	2.81265e-40	1	Ndufa10
2.88233e-45	0.359528	0.297	0.172	5.03514e-41	1	1500011K16Rik
1.07374e-51	0.358892	0.349	0.206	1.87572e-47	1	Timm8b
2.09712e-52	0.357597	0.408	0.256	3.66347e-48	1	Ndufs8
7.28519e-55	0.357421	0.475	0.317	1.27265e-50	1	Park7
1.95245e-97	0.357364	0.66	0.427	3.41073e-93	1	Tsc22d1
1.39606e-60	0.354198	0.518	0.35	2.43878e-56	1	Atp5g1
8.44883e-67	0.353842	0.594	0.419	1.47593e-62	1	Atp5a1
2.8333e-67	0.352868	0.598	0.42	4.94949e-63	1	Uqcr10
5.73702e-51	0.349978	0.471	0.319	1.0022e-46	1	Gapdh
5.48394e-50	0.348728	0.432	0.282	9.57989e-46	1	Ndufv2
1.4756e-42	0.347944	0.279	0.161	2.57772e-38	1	Aplp2
1.76696e-38	0.347615	0.291	0.178	3.0867e-34	1	Srp19
4.54246e-55	0.345669	0.519	0.357	7.93522e-51	1	Atp5d
5.37218e-75	0.34449	0.708	0.535	9.38467e-71	1	Elob
4.8212e-32	0.343551	0.313	0.21	8.42215e-28	1	Neat1
2.73549e-49	0.342682	0.429	0.278	4.77862e-45	1	Ndufb6
3.5756e-50	0.341636	0.439	0.287	6.24622e-46	1	Slirp
1.88531e-47	0.340974	0.328	0.194	3.29345e-43	1	Serpinb6a
6.02623e-39	0.337432	0.266	0.157	1.05272e-34	1	Uqcrc2
1.95224e-44	0.335381	0.368	0.233	3.41037e-40	1	Higd2a
5.31596e-47	0.333886	0.406	0.263	9.28645e-43	1	Ndufb2
6.51279e-55	0.329139	0.585	0.426	1.13772e-50	1	Usmg5
9.00768e-63	0.328975	0.613	0.446	1.57355e-58	1	Rpl36al
1.40852e-37	0.326653	0.316	0.2	2.46054e-33	1	Pdcd6
1.62558e-35	0.326232	0.271	0.165	2.83972e-31	1	Gpx4
1.48273e-56	0.325382	0.6	0.431	2.59019e-52	1	Minos1
1.25796e-36	0.325327	0.253	0.149	2.19753e-32	1	Bola3
4.68887e-56	0.32522	0.62	0.453	8.19098e-52	1	Rps27l
1.43597e-36	0.323764	0.257	0.152	2.50849e-32	1	Tsen34
4.41376e-34	0.322968	0.265	0.162	7.7104e-30	1	Ift20
9.62908e-45	0.322395	0.429	0.285	1.6821e-40	1	Sdhb
7.26832e-59	0.32233	0.297	0.154	1.2697e-54	1	Tpm1
2.21654e-35	0.321877	0.274	0.167	3.87207e-31	1	Cd164
9.04387e-35	0.321244	0.289	0.181	1.57987e-30	1	Mrps16
2.41534e-38	0.319968	0.277	0.165	4.21936e-34	1	Phb2
2.57286e-38	0.319519	0.35	0.228	4.49453e-34	1	Ndufs7
1.03394e-60	0.318957	0.662	0.499	1.80618e-56	1	Cox8a
2.07561e-35	0.318636	0.257	0.154	3.62588e-31	1	Acadl
3.81813e-39	0.318049	0.362	0.236	6.6699e-35	1	Ech1
1.92443e-36	0.314572	0.294	0.182	3.36179e-32	1	Smim11
9.66113e-42	0.314184	0.369	0.236	1.6877e-37	1	Cox20
5.91178e-44	0.313211	0.448	0.305	1.03273e-39	1	Spcs1
5.92914e-37	0.312751	0.329	0.211	1.03576e-32	1	Ccnd1
5.01776e-35	0.311921	0.287	0.179	8.76553e-31	1	Nudc
1.65637e-91	0.311394	0.822	0.661	2.8935e-87	1	Cox6c
5.55523e-47	0.309937	0.43	0.283	9.70443e-43	1	Srp14
5.48353e-50	0.307318	0.559	0.403	9.57918e-46	1	Atp5c1
2.59886e-35	0.307081	0.284	0.175	4.53994e-31	1	Adh5
1.32721e-37	0.304466	0.3	0.185	2.31851e-33	1	Mpc2
9.44098e-33	0.304314	0.262	0.162	1.64925e-28	1	Idh3b
1.06208e-38	0.303283	0.369	0.242	1.85534e-34	1	Timm13
2.95478e-87	0.303217	0.84	0.702	5.16171e-83	1	Cox4i1
2.96739e-43	0.302351	0.456	0.312	5.18374e-39	1	Capns1
3.51982e-48	0.301344	0.537	0.385	6.14877e-44	1	Ndufa13
1.64849e-57	0.298838	0.658	0.493	2.87975e-53	1	Uqcrb
1.04943e-43	0.296719	0.405	0.263	1.83325e-39	1	Uqcc2
2.80676e-48	0.2955	0.537	0.379	4.90313e-44	1	Bsg
8.79054e-38	0.294846	0.417	0.288	1.53562e-33	1	Ndufb8
6.24374e-40	0.293922	0.434	0.299	1.09072e-35	1	Hsbp1
1.15743e-44	0.292958	0.509	0.36	2.02192e-40	1	Atp5o
8.35709e-36	0.291996	0.348	0.228	1.4599e-31	1	Atp1a1
4.10138e-40	0.288993	0.33	0.204	7.1647e-36	1	Cnpy2
3.35477e-31	0.286853	0.275	0.174	5.86044e-27	1	1110004F10Rik
7.19633e-30	0.286789	0.264	0.167	1.25713e-25	1	Rnf7
3.04459e-28	0.285785	0.255	0.161	5.3186e-24	1	G3bp2
2.63487e-54	0.284353	0.684	0.531	4.60285e-50	1	Atp5j2
8.06997e-32	0.284103	0.307	0.199	1.40974e-27	1	Uqcrc1
8.65507e-48	0.283185	0.575	0.418	1.51195e-43	1	Cox5b
1.66284e-36	0.282835	0.326	0.207	2.90481e-32	1	Smim14
9.33549e-47	0.282088	0.597	0.445	1.63082e-42	1	Ndufa2
3.75728e-31	0.281291	0.279	0.177	6.56359e-27	1	Eif4a2
7.56035e-54	0.281024	0.693	0.537	1.32072e-49	1	Oaz1
9.13114e-35	0.280609	0.415	0.291	1.59512e-30	1	Mrpl33
1.49662e-29	0.279732	0.269	0.171	2.61444e-25	1	Cops6
2.71123e-28	0.279352	0.256	0.163	4.73624e-24	1	Mrpl54
1.46837e-60	0.278198	0.759	0.617	2.56509e-56	1	Cox6b1
1.30295e-31	0.277723	0.346	0.233	2.27612e-27	1	Mdh2
3.00489e-30	0.277203	0.317	0.212	5.24924e-26	1	Rnh1
6.5792e-28	0.274463	0.281	0.183	1.14932e-23	1	Srrm2
2.14558e-28	0.273656	0.341	0.236	3.74811e-24	1	Mrps14
5.97921e-44	0.273654	0.636	0.498	1.04451e-39	1	Ndufa3
7.78069e-37	0.273475	0.547	0.41	1.35921e-32	1	2010107E04Rik
5.05697e-32	0.272422	0.423	0.302	8.83402e-28	1	Ndufb7
7.36144e-36	0.272418	0.499	0.365	1.28597e-31	1	Tmem258
3.71822e-38	0.272308	0.502	0.361	6.49536e-34	1	Uqcrq
2.17507e-40	0.272254	0.44	0.301	3.79963e-36	1	Slc25a4
2.22484e-30	0.269044	0.32	0.212	3.88658e-26	1	Tmco1
3.39915e-27	0.268336	0.255	0.162	5.93798e-23	1	Psmc5
4.13495e-35	0.264919	0.383	0.257	7.22335e-31	1	1810022K09Rik
6.58515e-25	0.263616	0.297	0.203	1.15036e-20	1	Esd
7.55233e-30	0.262665	0.333	0.223	1.31932e-25	1	Ndufs6
4.71179e-30	0.260885	0.351	0.24	8.23102e-26	1	Ywhaq
2.06287e-30	0.257964	0.385	0.271	3.60362e-26	1	Ndufb10
2.05153e-28	0.253571	0.306	0.203	3.58381e-24	1	Etfb
5.62819e-28	0.2528	0.285	0.186	9.83189e-24	1	Rbbp7
1.40839e-31	0.251792	0.406	0.284	2.46031e-27	1	Mif
0	2.47897	0.972	0.196	0	2	C1qc	Macrophage	Cluster3
0	2.46506	0.997	0.714	0	2	Apoe
0	2.39414	0.98	0.232	0	2	Ctss
0	2.37526	0.976	0.252	0	2	C1qb
0	2.30012	0.929	0.176	0	2	C1qa
0	2.18129	0.978	0.424	0	2	Lyz2
0	2.06195	0.733	0.106	0	2	Ctsc
0	2.03961	0.95	0.589	0	2	Cd74
0	1.94247	0.684	0.117	0	2	Hexb
0	1.93926	0.865	0.359	0	2	H2-Eb1
0	1.90796	0.857	0.178	0	2	Tyrobp
0	1.89534	0.904	0.233	0	2	Fcer1g
0	1.89158	0.865	0.321	0	2	H2-Aa
0	1.83228	0.886	0.454	0	2	H2-Ab1
0	1.83145	0.668	0.134	0	2	Lgmn
0	1.80993	0.434	0.042	0	2	Ms4a7
0	1.78585	0.53	0.058	0	2	Cybb
0	1.75759	0.486	0.049	0	2	Fcgr3
0	1.74735	0.507	0.059	0	2	Ms4a6c
2.39604e-292	1.7436	0.381	0.066	4.18564e-288	2	Ccl4
0	1.68374	0.399	0.058	0	2	Rgs1
0	1.67112	0.546	0.082	0	2	Aif1
0	1.67096	0.451	0.084	0	2	Lgals3
0	1.60165	0.45	0.058	0	2	Cd68
0	1.57818	0.565	0.093	0	2	Laptm5
0	1.57635	0.637	0.133	0	2	Cotl1
0	1.55859	0.484	0.071	0	2	Mpeg1
0	1.55832	0.415	0.049	0	2	Csf1r
0	1.55818	0.419	0.053	0	2	Cxcl16
0	1.54772	0.389	0.056	0	2	Wfdc17
0	1.53478	0.374	0.034	0	2	Pla2g7
0	1.5284	0.4	0.046	0	2	Trf
0	1.5074	0.366	0.039	0	2	Bcl2a1b
0	1.4952	0.321	0.035	0	2	Acp5
1.25521e-257	1.48606	0.314	0.048	2.19273e-253	2	Ccl3
0	1.47021	0.352	0.039	0	2	Lilrb4a
0	1.45695	0.39	0.052	0	2	Lst1
0	1.44468	0.443	0.07	0	2	Lcp1
0	1.43912	0.329	0.037	0	2	Ms4a6b
0	1.43897	0.76	0.183	0	2	Cd52
0	1.42873	0.564	0.135	0	2	Ifi27l2a
0	1.42158	0.376	0.047	0	2	Ly86
0	1.41346	0.702	0.243	0	2	Psap
0	1.41013	1	0.852	0	2	Tmsb4x
0	1.40441	0.298	0.027	0	2	Fcgr4
0	1.40414	0.483	0.102	0	2	Unc93b1
0	1.40346	0.299	0.029	0	2	Cd72
4.41675e-306	1.38769	0.44	0.087	7.71562e-302	2	H2-DMb1
0	1.3799	0.423	0.077	0	2	Alox5ap
4.36441e-302	1.3521	0.353	0.051	7.62418e-298	2	Rgs10
0	1.35003	0.275	0.023	0	2	Ms4a6d
4.87957e-306	1.34511	0.286	0.028	8.52412e-302	2	Cx3cr1
0	1.32727	0.298	0.03	0	2	Clec4a2
0	1.32532	0.651	0.218	0	2	Cyba
0	1.31594	0.474	0.095	0	2	Coro1a
3.82146e-267	1.30436	0.345	0.057	6.67571e-263	2	Tgfbi
2.23998e-261	1.30235	0.292	0.039	3.91301e-257	2	Tgfbr1
4.58692e-266	1.29971	0.34	0.056	8.01289e-262	2	Arrb2
1.66493e-296	1.29787	0.311	0.038	2.90846e-292	2	Axl
4.86983e-292	1.29273	0.276	0.028	8.50711e-288	2	Adgre1
3.26528e-284	1.29046	0.35	0.054	5.70411e-280	2	Spi1
0	1.27476	0.446	0.084	0	2	H2-DMa
4.3787e-265	1.26796	0.263	0.028	7.64915e-261	2	Slamf9
2.38258e-270	1.26426	0.337	0.053	4.16213e-266	2	Pld4
6.06433e-276	1.26027	0.257	0.025	1.05938e-271	2	Cd300c2
1.20152e-212	1.23	0.34	0.073	2.09894e-208	2	Man2b1
1.11321e-224	1.22316	0.264	0.037	1.94466e-220	2	Cd14
2.54839e-223	1.21665	0.254	0.034	4.45178e-219	2	Hpgd
4.44492e-269	1.21278	0.521	0.142	7.76482e-265	2	Fxyd5
4.85162e-229	1.21027	0.273	0.039	8.4753e-225	2	Fcgr2b
7.80698e-230	1.20925	0.56	0.206	1.3638e-225	2	Sat1
4.25813e-201	1.1946	0.362	0.089	7.43853e-197	2	Csf2ra
4.41269e-244	1.18553	0.254	0.029	7.70852e-240	2	Gpr65
9.60054e-297	1.17776	0.869	0.616	1.67712e-292	2	Ctsb
8.63823e-200	1.17258	0.484	0.168	1.50901e-195	2	Grn
1.81996e-197	1.15047	0.253	0.04	3.17928e-193	2	Mrc1
1.07661e-175	1.14104	0.337	0.084	1.88072e-171	2	Maf
1.15173e-213	1.139	0.574	0.234	2.01196e-209	2	Ctsz
4.50117e-217	1.13005	0.278	0.044	7.8631e-213	2	Lat2
3.86825e-269	1.12246	0.721	0.32	6.75745e-265	2	Sh3bgrl3
6.64309e-191	1.08588	0.255	0.042	1.16048e-186	2	Cd48
8.17868e-171	1.0803	0.44	0.153	1.42873e-166	2	Actr3
2.3124e-176	1.05799	0.254	0.046	4.03953e-172	2	Cd53
1.98382e-183	1.03343	0.352	0.087	3.46553e-179	2	AW112010
3.70106e-141	1.00475	0.401	0.146	6.46538e-137	2	Ctsa
1.34557e-171	1.00122	0.527	0.219	2.35058e-167	2	Ucp2
1.80099e-163	1.00118	0.282	0.061	3.14615e-159	2	Arhgdib
5.59765e-103	0.989881	0.276	0.09	9.77853e-99	2	Lpl
7.88372e-150	0.989159	0.494	0.217	1.37721e-145	2	Ctsh
8.18923e-184	0.978748	0.642	0.332	1.43058e-179	2	Npc2
1.17007e-112	0.939846	0.382	0.156	2.04399e-108	2	Hexa
3.84748e-147	0.939178	0.448	0.166	6.72117e-143	2	Selenop
2.49269e-129	0.917521	0.261	0.065	4.35448e-125	2	Ptpn18
1.40339e-121	0.891801	0.306	0.092	2.45158e-117	2	Gngt2
1.68003e-247	0.879428	0.858	0.575	2.93484e-243	2	Actb
1.42463e-53	0.869639	0.496	0.363	2.48869e-49	2	Ctsd
2.07235e-72	0.865246	0.319	0.142	3.62018e-68	2	Hspa1a
2.73174e-160	0.843515	0.748	0.51	4.77208e-156	2	Ftl1
1.66463e-132	0.840252	0.578	0.308	2.90794e-128	2	Arpc1b
0	0.831899	0.998	0.864	0	2	B2m
1.10284e-72	0.804247	0.283	0.114	1.92655e-68	2	Fkbp5
5.37964e-76	0.804232	0.284	0.114	9.3977e-72	2	Lgals3bp
2.57091e-71	0.796021	0.333	0.156	4.49112e-67	2	Gns
1.13013e-206	0.771766	0.836	0.509	1.97422e-202	2	H2-D1
1.45372e-141	0.760088	0.265	0.061	2.5395e-137	2	Ccl6
2.49382e-69	0.752166	0.298	0.126	4.35645e-65	2	Zfp36
8.7393e-77	0.731522	0.257	0.093	1.52667e-72	2	Ifngr1
4.26043e-68	0.728343	0.398	0.217	7.44255e-64	2	Capza2
1.87599e-45	0.695507	0.291	0.156	3.27717e-41	2	Snx5
6.87567e-89	0.667931	0.43	0.196	1.20111e-84	2	Srgn
0	0.650295	0.998	0.972	0	2	Fth1
5.24247e-54	0.646791	0.387	0.222	9.15806e-50	2	Mt1
7.06919e-151	0.639505	0.535	0.215	1.23492e-146	2	Crip1
9.0962e-44	0.639153	0.284	0.15	1.58902e-39	2	Asah1
1.27043e-267	0.625839	0.954	0.824	2.21932e-263	2	Cst3
4.61003e-69	0.625234	0.57	0.394	8.05326e-65	2	Arpc2
8.80065e-59	0.614723	0.387	0.208	1.53739e-54	2	Psmb8
7.79181e-59	0.600744	0.53	0.359	1.36115e-54	2	Clic1
5.01169e-44	0.589489	0.39	0.241	8.75492e-40	2	Coro1b
2.06721e-33	0.541326	0.313	0.184	3.61121e-29	2	Dusp1
7.39129e-70	0.50973	0.74	0.614	1.29118e-65	2	Gpx1
1.1367e-31	0.500808	0.37	0.245	1.98569e-27	2	Ckb
6.33208e-99	0.494323	0.889	0.811	1.10615e-94	2	Itm2b
3.77085e-27	0.484685	0.304	0.192	6.58731e-23	2	Gnai2
6.24378e-94	0.473579	0.851	0.746	1.09073e-89	2	Pfn1
1.24132e-81	0.467909	0.756	0.577	2.16846e-77	2	H2-K1
1.27119e-23	0.461828	0.319	0.22	2.22063e-19	2	Vamp8
1.24529e-88	0.461142	0.829	0.723	2.1754e-84	2	Cfl1
6.90856e-20	0.460537	0.325	0.235	1.20686e-15	2	Arpc5
6.63208e-83	0.445385	0.839	0.739	1.15856e-78	2	Calm1
1.63188e-20	0.430893	0.308	0.214	2.85072e-16	2	Calr
4.94012e-21	0.423258	0.386	0.294	8.62989e-17	2	Clta
1.75301e-23	0.414026	0.253	0.15	3.06233e-19	2	Fos
1.30145e-27	0.406343	0.457	0.341	2.2735e-23	2	Bst2
1.57936e-17	0.398031	0.399	0.321	2.75899e-13	2	Hspa5
9.60511e-19	0.395494	0.444	0.363	1.67792e-14	2	Lamp1
3.75057e-17	0.390261	0.41	0.332	6.55187e-13	2	Sdcbp
2.66992e-13	0.369291	0.31	0.236	4.66409e-09	2	Gdi2
8.95903e-18	0.367355	0.425	0.345	1.56505e-13	2	Arpc3
1.56771e-11	0.362554	0.277	0.21	2.73864e-07	2	Lamp2
2.23094e-26	0.35758	0.58	0.488	3.89722e-22	2	H3f3b
6.71734e-11	0.354201	0.294	0.235	1.17345e-06	2	Atp6v0b
2.46774e-12	0.331475	0.578	0.557	4.3109e-08	2	Cd63
9.31412e-12	0.329634	0.364	0.303	1.62708e-07	2	Gm14303
2.54499e-09	0.315203	0.362	0.312	4.44585e-05	2	Gm9843
4.21138e-15	0.311648	0.45	0.375	7.35686e-11	2	Capzb
1.2172e-11	0.306373	0.295	0.222	2.12633e-07	2	Junb
1.59663e-10	0.303553	0.276	0.211	2.78916e-06	2	Shisa5
2.19151e-13	0.294287	0.263	0.185	3.82836e-09	2	Tagln2
1.48504e-06	0.290815	0.348	0.312	0.0259422	2	Cstb
9.53841e-07	0.289737	0.273	0.225	0.0166627	2	Nfkbia
5.0488e-20	0.289559	0.644	0.582	8.81974e-16	2	Serinc3
4.224e-26	0.272236	0.735	0.68	7.37891e-22	2	Fau
2.25612e-20	0.268362	0.692	0.642	3.94121e-16	2	Cd81
4.15441e-07	0.267181	0.378	0.34	0.00725735	2	Arhgdia
6.70079e-06	0.251999	0.378	0.347	0.117056	2	Prdx5
0	2.13005	0.759	0.157	0	3	Fabp4	Endothelial cell	Cluster2
0	2.02629	0.653	0.13	0	3	Rgcc
0	2.0023	0.65	0.109	0	3	Plvap
0	1.95835	0.565	0.089	0	3	Gpihbp1
0	1.88975	0.653	0.11	0	3	Emcn
0	1.85079	0.742	0.154	0	3	Ly6c1
0	1.82706	0.621	0.107	0	3	Egfl7
0	1.81913	0.503	0.085	0	3	Igfbp3
0	1.66195	0.462	0.066	0	3	Rsad2
0	1.6501	0.597	0.148	0	3	Plpp3
0	1.58045	0.431	0.066	0	3	Gimap6
0	1.55966	0.394	0.055	0	3	Kdr
0	1.51588	0.328	0.039	0	3	Ehd3
0	1.49361	0.404	0.066	0	3	Esam
0	1.48699	0.354	0.043	0	3	Fam167b
9.03404e-233	1.47702	0.326	0.058	1.57816e-228	3	Igfbp5
0	1.46803	0.369	0.048	0	3	Flt1
8.60415e-281	1.45246	0.304	0.038	1.50306e-276	3	Cldn5
7.65412e-286	1.43905	0.311	0.039	1.3371e-281	3	AU021092
0	1.43792	0.377	0.057	0	3	Gimap4
7.84653e-247	1.42949	0.272	0.034	1.37071e-242	3	Esm1
0	1.42359	0.618	0.178	0	3	Ly6a
1.22636e-289	1.40884	0.383	0.065	2.14233e-285	3	Gng11
6.223e-287	1.40033	0.33	0.045	1.0871e-282	3	Eng
1.10999e-283	1.3949	0.3	0.036	1.93905e-279	3	Pecam1
8.70321e-257	1.36504	0.338	0.056	1.52036e-252	3	Cd200
0	1.36363	0.776	0.357	0	3	Plpp1
6.84863e-268	1.3587	0.576	0.185	1.19639e-263	3	Id3
7.12108e-268	1.35045	0.381	0.07	1.24398e-263	3	Slc9a3r2
1.40195e-247	1.3405	0.267	0.032	2.44907e-243	3	Tmem88
5.24028e-245	1.33058	0.331	0.056	9.15424e-241	3	Ramp2
6.67659e-263	1.31078	0.406	0.081	1.16633e-258	3	Tm4sf1
4.54119e-228	1.29944	0.291	0.045	7.93301e-224	3	Nrp1
7.81072e-210	1.28823	0.311	0.058	1.36445e-205	3	Crip2
8.02588e-228	1.27276	0.293	0.046	1.40204e-223	3	Cd34
3.73036e-229	1.26008	0.266	0.036	6.51657e-225	3	Tmem204
1.23848e-197	1.2405	0.301	0.058	2.1635e-193	3	S100a16
6.14791e-186	1.21068	0.33	0.076	1.07398e-181	3	1810011O10Rik
8.64593e-155	1.1568	0.306	0.077	1.51036e-150	3	Vamp5
2.25354e-162	1.14867	0.315	0.078	3.93671e-158	3	Marcksl1
8.06548e-164	1.0885	0.462	0.167	1.40896e-159	3	Hes1
3.03881e-128	1.03253	0.254	0.062	5.3085e-124	3	Klf2
2.36181e-128	1.02458	0.431	0.176	4.12585e-124	3	Rhob
1.20425e-103	1.02255	0.297	0.101	2.10371e-99	3	Sgk1
3.39629e-150	0.956485	0.617	0.318	5.93298e-146	3	Timp3
2.43608e-110	0.95373	0.406	0.17	4.25558e-106	3	Sh3bp5
9.41984e-110	0.950435	0.262	0.075	1.64555e-105	3	Id1
1.62972e-90	0.911665	0.32	0.124	2.84696e-86	3	S100a13
8.8347e-78	0.888658	0.341	0.153	1.54333e-73	3	Tinagl1
3.10206e-81	0.872672	0.299	0.119	5.41898e-77	3	Rhoc
2.55355e-80	0.870435	0.374	0.177	4.46079e-76	3	Tpm4
7.98604e-179	0.854664	0.829	0.55	1.39508e-174	3	Ifitm3
1.14456e-70	0.847025	0.285	0.117	1.99943e-66	3	Pbx1
1.63457e-68	0.806868	0.253	0.097	2.85542e-64	3	Col4a1
2.02536e-189	0.803131	0.897	0.665	3.5381e-185	3	Ly6e
3.37395e-72	0.797593	0.353	0.167	5.89396e-68	3	Jun
1.03538e-59	0.795741	0.314	0.153	1.8087e-55	3	Prkcdbp
1.5404e-62	0.766014	0.274	0.117	2.69093e-58	3	Tcf4
4.63734e-72	0.759474	0.379	0.186	8.10097e-68	3	Txnip
1.31474e-54	0.752588	0.27	0.123	2.29671e-50	3	Tcn2
2.04333e-69	0.749112	0.38	0.188	3.56949e-65	3	Cd9
5.73344e-56	0.743035	0.375	0.208	1.00157e-51	3	Mxd4
6.04148e-131	0.714438	0.793	0.519	1.05539e-126	3	H2-D1
1.58672e-40	0.705304	0.27	0.14	2.77185e-36	3	Ivns1abp
3.21382e-71	0.695321	0.408	0.202	5.61421e-67	3	Srgn
7.88279e-72	0.685758	0.553	0.352	1.37705e-67	3	S100a10
7.00516e-53	0.64666	0.49	0.327	1.22373e-48	3	Fkbp1a
4.67841e-45	0.625988	0.268	0.13	8.17271e-41	3	Ier2
5.08419e-39	0.622523	0.304	0.17	8.88157e-35	3	App
1.04126e-170	0.605862	0.987	0.867	1.81898e-166	3	B2m
1.70027e-60	0.602071	0.362	0.178	2.9702e-56	3	Dusp1
3.0131e-37	0.598492	0.305	0.176	5.26359e-33	3	Oaz2
2.70281e-44	0.587144	0.326	0.175	4.72154e-40	3	Tagln2
7.1925e-61	0.562445	0.367	0.181	1.25646e-56	3	Selenop
6.31866e-39	0.551225	0.452	0.309	1.10381e-34	3	Hspb1
1.0425e-69	0.52912	0.757	0.578	1.82114e-65	3	H2-K1
9.11364e-38	0.525758	0.481	0.338	1.59206e-33	3	Bst2
1.56147e-37	0.501377	0.359	0.212	2.72774e-33	3	Junb
5.02378e-23	0.477279	0.288	0.185	8.77604e-19	3	Cnn3
3.39417e-14	0.427885	0.262	0.187	5.92927e-10	3	Cd47
1.4958e-17	0.426748	0.253	0.166	2.61301e-13	3	Ostf1
1.71992e-22	0.412965	0.362	0.252	3.00453e-18	3	Serpinh1
8.11493e-18	0.403054	0.287	0.196	1.4176e-13	3	Gnai2
1.85135e-19	0.400153	0.317	0.219	3.23412e-15	3	Nfkbia
5.75996e-15	0.396597	0.271	0.192	1.00621e-10	3	Leprot
1.20139e-43	0.384405	0.747	0.634	2.09871e-39	3	Cd81
8.16491e-14	0.378596	0.287	0.21	1.42633e-09	3	Shisa5
3.1662e-13	0.374796	0.393	0.32	5.53103e-09	3	Dync1i2
9.65352e-20	0.373016	0.462	0.361	1.68637e-15	3	Anxa2
2.94586e-20	0.3675	0.472	0.376	5.14612e-16	3	Rhoa
1.01087e-30	0.36744	0.656	0.537	1.76589e-26	3	Tsc22d1
2.13289e-35	0.354405	0.696	0.575	3.72595e-31	3	Serinc3
5.18437e-20	0.340186	0.577	0.493	9.05658e-16	3	Myl12a
4.49348e-21	0.33959	0.577	0.489	7.84966e-17	3	H3f3b
1.37917e-33	0.33342	0.84	0.778	2.40928e-29	3	mt-Rnr2
1.50117e-26	0.32566	0.661	0.57	2.6224e-22	3	Ddx5
1.30646e-16	0.323973	0.547	0.469	2.28225e-12	3	Atox1
5.92052e-52	0.321977	0.854	0.7	1.03425e-47	3	Sparc
2.23639e-11	0.318753	0.326	0.257	3.90676e-07	3	Ctsl
7.45236e-12	0.315314	0.403	0.335	1.30185e-07	3	Dynll1
9.27414e-31	0.307617	0.741	0.646	1.6201e-26	3	Laptm4a
1.413e-37	0.307478	0.84	0.74	2.46837e-33	3	Calm1
1.60404e-07	0.282466	0.342	0.292	0.00280209	3	Map1lc3b
3.03185e-06	0.26796	0.267	0.222	0.0529634	3	Il10rb
1.82115e-10	0.261311	0.468	0.414	3.18137e-06	3	Snx3
2.24334e-07	0.260729	0.265	0.211	0.0039189	3	H1f0
9.58381e-06	0.258326	0.302	0.262	0.16742	3	Cyb5a
3.77099e-294	2.79825	0.622	0.056	6.58754e-290	4	Mgp	Stromal cell	Cluster4
0	2.43741	0.603	0.031	0	4	Sparcl1
0	2.07604	0.292	0.007	0	4	Aldh1a1
1.07852e-211	2.00417	0.652	0.091	1.88406e-207	4	Gas6
0	1.8723	0.618	0.041	0	4	Col1a2
0	1.8625	0.322	0.009	0	4	Tcf21
2.15472e-177	1.82185	0.375	0.031	3.76407e-173	4	Cfh
8.20936e-254	1.76105	0.449	0.031	1.43409e-249	4	Rbp1
1.93193e-186	1.67058	0.375	0.029	3.37488e-182	4	Rarres2
2.27836e-276	1.63586	0.472	0.031	3.98007e-272	4	Myl9
9.81609e-118	1.62493	0.322	0.035	1.71477e-113	4	Bgn
1.26605e-142	1.57351	0.476	0.065	2.21167e-138	4	Igfbp4
8.73011e-225	1.47399	0.255	0.009	1.52506e-220	4	Mdk
1.84967e-239	1.35431	0.416	0.027	3.23118e-235	4	Col3a1
9.34866e-73	1.28626	0.801	0.407	1.63312e-68	4	Gstm1
1.63295e-119	1.25527	0.277	0.025	2.8526e-115	4	Rcn3
4.72858e-49	1.22521	0.27	0.056	8.26036e-45	4	Mid1ip1
1.05639e-63	1.22178	0.292	0.052	1.8454e-59	4	Acsbg1
9.1773e-62	1.10075	0.273	0.046	1.60318e-57	4	Cald1
5.09714e-51	1.09518	0.614	0.258	8.9042e-47	4	Serpinh1
1.56368e-36	1.02714	0.393	0.135	2.73159e-32	4	Fxyd1
2.68966e-49	1.01555	0.704	0.353	4.69857e-45	4	Gstm2
1.16607e-30	0.970194	0.386	0.148	2.03701e-26	4	2410006H16Rik
2.36064e-22	0.958076	0.288	0.109	4.1238e-18	4	Prss35
4.34667e-35	0.938214	0.288	0.079	7.59319e-31	4	Ppic
5.40117e-28	0.874356	0.277	0.086	9.4353e-24	4	Egr1
8.54094e-29	0.856934	0.281	0.086	1.49202e-24	4	Cd302
5.88213e-21	0.851098	0.438	0.226	1.02755e-16	4	Tpm1
9.04869e-25	0.847828	0.315	0.116	1.58072e-20	4	Zfas1
2.38911e-29	0.810766	0.693	0.464	4.17353e-25	4	Gas5
7.45132e-15	0.704131	0.262	0.115	1.30167e-10	4	Pja1
1.82483e-21	0.670783	0.625	0.408	3.18779e-17	4	Rpl10a
2.79261e-18	0.651228	0.584	0.378	4.8784e-14	4	Npm1
2.54455e-22	0.647673	0.772	0.628	4.44507e-18	4	Rpl36a
5.51554e-16	0.63403	0.36	0.177	9.6351e-12	4	Nedd4
5.01715e-38	0.614365	0.933	0.872	8.76446e-34	4	Rps26
1.78207e-11	0.600473	0.288	0.145	3.11309e-07	4	Ier2
1.53331e-21	0.591725	0.839	0.733	2.67853e-17	4	Rps18
6.44495e-23	0.562556	0.809	0.628	1.12587e-18	4	Rpsa
1.89712e-23	0.557513	0.824	0.686	3.31408e-19	4	Rpl3
6.58532e-35	0.55284	0.951	0.876	1.15039e-30	4	Rps19
1.6582e-23	0.547824	0.824	0.738	2.89671e-19	4	Rplp0
3.9126e-14	0.540304	0.566	0.401	6.83492e-10	4	Eef1b2
3.63405e-28	0.532931	0.906	0.844	6.34832e-24	4	Rpl18a
1.69357e-09	0.529558	0.408	0.262	2.9585e-05	4	Ctsl
1.13129e-38	0.527196	0.974	0.927	1.97625e-34	4	Rpl13
8.43573e-26	0.517299	0.895	0.791	1.47364e-21	4	Rps3a1
5.4941e-27	0.512446	0.861	0.741	9.59765e-23	4	Rps2
5.74286e-07	0.511402	0.427	0.318	0.0100322	4	Gm11361
2.50097e-31	0.507589	0.94	0.859	4.36895e-27	4	Rps15a
1.6291e-14	0.502962	0.629	0.45	2.84587e-10	4	Rpl22l1
1.3788e-07	0.502778	0.285	0.171	0.00240862	4	Acaa2
2.22283e-10	0.498604	0.498	0.347	3.88306e-06	4	Mif
9.21566e-12	0.493657	0.61	0.467	1.60988e-07	4	Eef1g
7.44107e-16	0.491348	0.7	0.541	1.29988e-11	4	Rps4x
1.78442e-13	0.49131	0.753	0.597	3.11721e-09	4	Rpl17
2.83392e-21	0.487835	0.865	0.79	4.95057e-17	4	Rpl23a
1.19233e-19	0.486487	0.865	0.791	2.08288e-15	4	Rpl23
3.25468e-17	0.482179	0.85	0.781	5.6856e-13	4	Rpl36
5.02816e-09	0.479952	0.547	0.422	8.78369e-05	4	Rpl24
9.08524e-20	0.479834	0.854	0.732	1.5871e-15	4	Rpl9
6.76429e-06	0.478353	0.303	0.205	0.118165	4	Srsf7
5.16395e-18	0.476955	0.835	0.727	9.02091e-14	4	Rps7
9.98197e-12	0.476881	0.573	0.417	1.74375e-07	4	Rpl12
1.42007e-10	0.468523	0.547	0.395	2.48073e-06	4	Pabpc1
6.38261e-15	0.46568	0.79	0.676	1.11498e-10	4	Rpl31
8.73686e-16	0.465679	0.772	0.681	1.52624e-11	4	Rps5
3.34958e-11	0.465611	0.588	0.432	5.85138e-07	4	Rack1
1.28334e-16	0.464787	0.79	0.676	2.24186e-12	4	Rps8
1.6216e-08	0.463796	0.262	0.142	0.000283278	4	Tubb5
1.43157e-15	0.45862	0.712	0.542	2.5008e-11	4	Rpl35
7.58806e-09	0.457755	0.386	0.245	0.000132556	4	Gm15427
3.92872e-07	0.456055	0.427	0.306	0.00686309	4	Rps16-ps2
9.4903e-14	0.451647	0.678	0.497	1.65786e-09	4	H3f3b
6.10982e-29	0.451061	0.978	0.937	1.06732e-24	4	Rpl32
2.31645e-14	0.450638	0.798	0.716	4.04661e-10	4	Rps13
4.08897e-05	0.44973	0.262	0.177	0.714302	4	Rpl10a-ps1
4.40256e-08	0.448723	0.524	0.402	0.000769083	4	Gm2000
1.97372e-05	0.447218	0.315	0.223	0.344788	4	Gm5805
1.2457e-06	0.443199	0.307	0.197	0.0217611	4	Cnn3
4.78573e-05	0.441373	0.273	0.184	0.836019	4	Gm11478
4.33407e-17	0.433242	0.843	0.736	7.57119e-13	4	Rpl14
4.27202e-17	0.430859	0.854	0.814	7.46279e-13	4	Rps3
0.000259763	0.428584	0.322	0.238	1	4	Cdk4
4.0719e-06	0.427408	0.506	0.425	0.071132	4	Eef2
2.87638e-18	0.419665	0.891	0.856	5.02476e-14	4	Rps9
6.52348e-15	0.419612	0.82	0.728	1.13959e-10	4	Rpl4
1.88535e-15	0.41734	0.854	0.771	3.29351e-11	4	Rpl39
3.27467e-05	0.416845	0.266	0.177	0.572052	4	Xist
3.05133e-16	0.415195	0.843	0.714	5.33037e-12	4	Rps12
2.98714e-13	0.414885	0.828	0.732	5.21823e-09	4	Rpl8
3.77913e-15	0.413425	0.824	0.755	6.60177e-11	4	Rps27a
4.4829e-17	0.412575	0.895	0.798	7.83118e-13	4	Rplp2
1.80899e-20	0.41013	0.914	0.853	3.16013e-16	4	Rpl37a
3.74459e-05	0.407646	0.446	0.365	0.654142	4	Rpl29
9.35544e-08	0.405197	0.491	0.364	0.0016343	4	Tceal9
6.37749e-07	0.403962	0.487	0.374	0.0111408	4	Slc25a4
9.7155e-06	0.400511	0.341	0.238	0.16972	4	Rbbp7
4.02757e-13	0.399814	0.757	0.665	7.03575e-09	4	Rpl18
8.64451e-09	0.399574	0.895	0.78	0.000151011	4	Igfbp7
1.60283e-10	0.397401	0.67	0.564	2.79998e-06	4	Rpl28
1.99061e-12	0.396658	0.798	0.702	3.4774e-08	4	Rpl21
2.02711e-17	0.394266	0.91	0.806	3.54115e-13	4	Rps21
7.92383e-09	0.392271	0.708	0.608	0.000138421	4	Rps16
1.2799e-10	0.385935	0.408	0.234	2.23586e-06	4	Id3
1.12908e-10	0.384997	0.712	0.628	1.97239e-06	4	Rps10
6.45782e-10	0.381645	0.727	0.622	1.12812e-05	4	Rpl19
8.2468e-15	0.379462	0.801	0.695	1.44063e-10	4	Rpl7
3.22927e-18	0.37876	0.925	0.887	5.64121e-14	4	Rplp1
0.000219474	0.373867	0.292	0.206	1	4	Hes1
9.70079e-05	0.369181	0.277	0.189	1	4	Bex3
3.22236e-14	0.364004	0.873	0.819	5.62914e-10	4	Rpl26
2.96047e-27	0.362901	0.993	0.977	5.17165e-23	4	Rps27
4.67233e-05	0.362899	0.292	0.199	0.816209	4	Gm8430
0.000715216	0.362545	0.296	0.223	1	4	Rpl15
3.04438e-18	0.361844	0.951	0.901	5.31822e-14	4	Rps14
7.7293e-19	0.358557	0.955	0.907	1.35023e-14	4	Rpl37
0.000206416	0.35791	0.311	0.226	1	4	Gm9794
0.000289778	0.355272	0.367	0.289	1	4	Nenf
0.000545452	0.35423	0.281	0.202	1	4	Tspan3
7.63516e-05	0.353264	0.36	0.268	1	4	S100a11
1.78145e-13	0.35316	0.824	0.733	3.11201e-09	4	Rps15
5.62702e-08	0.351219	0.715	0.645	0.000982984	4	Rps17
1.69965e-06	0.348902	0.625	0.54	0.0296912	4	Rpl27a
4.0081e-05	0.347419	0.547	0.468	0.700174	4	Rpl5
1.72514e-18	0.337981	0.963	0.898	3.01365e-14	4	Rps28
3.39449e-11	0.333358	0.816	0.742	5.92984e-07	4	Rpl27
1.7806e-05	0.33273	0.539	0.447	0.311052	4	Rpl7a
1.01779e-10	0.328839	0.809	0.702	1.77797e-06	4	Rps20
5.77038e-17	0.324917	0.981	0.947	1.00803e-12	4	Rpl41
0.00084804	0.324812	0.285	0.208	1	4	Eif3i
7.35618e-11	0.323565	0.82	0.776	1.28505e-06	4	Rps23
4.99841e-09	0.319814	0.794	0.727	8.73172e-05	4	Rpl34
1.64491e-07	0.316707	0.715	0.627	0.0028735	4	Rpl6
6.39622e-05	0.314476	0.348	0.249	1	4	Eef1d
0.000974041	0.312579	0.333	0.257	1	4	Eif3f
0.000854928	0.3043	0.345	0.267	1	4	Tuba1b
0.000334823	0.302905	0.401	0.317	1	4	Gm9843
0.00208802	0.295606	0.285	0.218	1	4	Ssr3
0.000626552	0.294033	0.27	0.19	1	4	Jun
6.03477e-07	0.291908	0.801	0.727	0.0105421	4	Rpl30
0.0086572	0.286315	0.258	0.204	1	4	Ncl
1.07473e-08	0.285456	0.888	0.847	0.000187745	4	Rpl11
0.00046153	0.283361	0.382	0.299	1	4	Hnrnpc
6.07277e-06	0.268041	0.764	0.709	0.106085	4	Rpl35a
0.00272852	0.266236	0.401	0.326	1	4	Hmgn1
0.00197904	0.262131	0.352	0.274	1	4	Pgrmc1
3.00281e-13	0.259107	0.974	0.948	5.2456e-09	4	Rps29
7.26347e-06	0.255606	0.715	0.633	0.126885	4	Tpt1
0.00685912	0.254559	0.255	0.192	1	4	Fam162a
0.0069392	0.253624	0.341	0.273	1	4	Gm10736
0.00760555	0.252629	0.345	0.278	1	4	Eif3h
0	3.51485	0.72	0.044	0	5	Ccl5	NK cell	Cluster5
2.24491e-231	3.01203	0.301	0.012	3.92163e-227	5	Gzma
0	2.71187	0.445	0.006	0	5	Xcl1
0	2.61033	0.585	0.009	0	5	Nkg7
0	2.59126	0.436	0.006	0	5	Cd7
0	2.32842	0.284	0.002	0	5	Gzmb
3.36083e-177	2.18478	0.691	0.112	5.87103e-173	5	AW112010
0	2.03196	0.436	0.006	0	5	Ptprcap
0	1.99018	0.318	0.004	0	5	Ms4a4b
0	1.94668	0.343	0.004	0	5	Ctsw
0	1.94252	0.381	0.009	0	5	Klrd1
1.03878e-129	1.86933	0.873	0.29	1.81464e-125	5	Tmsb10
2.76408e-160	1.85239	0.343	0.026	4.82858e-156	5	Gm24265
1.53297e-278	1.72562	0.292	0.008	2.67794e-274	5	Thy1
0	1.71746	0.275	0.003	0	5	Trbc1
2.55192e-158	1.64151	0.5	0.059	4.45795e-154	5	Rac2
0	1.61622	0.258	0.003	0	5	Trbc2
0	1.58147	0.28	0.002	0	5	Il2rb
1.10936e-62	1.53187	0.343	0.065	1.93795e-58	5	Snord13
5.06186e-121	1.50392	0.288	0.025	8.84257e-117	5	Gm24407
2.88081e-80	1.37976	0.754	0.255	5.03248e-76	5	Cd52
1.69533e-32	1.37791	0.258	0.066	2.96157e-28	5	Hmgb2
6.46857e-69	1.31355	0.314	0.051	1.12999e-64	5	Gm26917
6.29568e-63	1.25084	0.28	0.044	1.09979e-58	5	Il2rg
1.84235e-67	1.23947	0.407	0.084	3.21839e-63	5	H2-Q7
5.01265e-63	1.23768	0.398	0.086	8.7566e-59	5	Arhgdib
1.78461e-49	1.16952	0.292	0.059	3.11754e-45	5	Limd2
3.72609e-49	1.11626	0.479	0.142	6.5091e-45	5	Coro1a
3.15937e-48	1.09842	0.271	0.051	5.5191e-44	5	Ptprc
1.65496e-41	1.08885	0.36	0.095	2.89106e-37	5	Gimap4
5.70119e-54	1.05361	0.767	0.369	9.95941e-50	5	Sh3bgrl3
4.45255e-29	1.01704	0.487	0.214	7.77816e-25	5	Shisa5
5.72171e-29	0.88189	0.517	0.223	9.99525e-25	5	Srgn
3.63933e-27	0.874398	0.292	0.089	6.35754e-23	5	Ptpn18
1.18492e-23	0.811991	0.627	0.394	2.06994e-19	5	Pabpc1
1.15983e-53	0.782707	0.992	0.871	2.02611e-49	5	Tmsb4x
2.72045e-27	0.764048	0.555	0.255	4.75235e-23	5	Crip1
2.31365e-34	0.762362	0.839	0.597	4.04172e-30	5	H2-K1
8.32342e-30	0.75103	0.657	0.323	1.45402e-25	5	Fcer1g
5.21166e-21	0.732426	0.326	0.119	9.10426e-17	5	Lcp1
5.64186e-22	0.720025	0.445	0.191	9.85576e-18	5	Fxyd5
1.71605e-38	0.718766	0.919	0.757	2.99777e-34	5	Pfn1
5.72981e-15	0.697201	0.305	0.133	1.00094e-10	5	S100a6
2.92165e-18	0.695445	0.267	0.096	5.10383e-14	5	Lsp1
9.14637e-19	0.686475	0.432	0.201	1.59778e-14	5	Cotl1
3.13951e-13	0.672711	0.373	0.192	5.48441e-09	5	Tagln2
6.35061e-26	0.651728	0.818	0.612	1.10939e-21	5	Actb
5.46005e-12	0.6417	0.407	0.23	9.53817e-08	5	Psmb8
5.6133e-18	0.626729	0.297	0.112	9.80587e-14	5	Gimap6
8.86228e-22	0.620792	0.775	0.552	1.54815e-17	5	H2-D1
6.75732e-21	0.606912	0.771	0.63	1.18044e-16	5	Rpsa
8.29596e-11	0.598538	0.432	0.267	1.44922e-06	5	S100a11
3.07259e-08	0.576509	0.5	0.381	0.000536751	5	Npm1
5.54559e-39	0.574003	0.992	0.881	9.6876e-35	5	B2m
1.88564e-12	0.573139	0.568	0.417	3.29403e-08	5	Rpl12
6.70586e-09	0.56607	0.398	0.252	0.000117145	5	Ldha
1.69337e-09	0.562758	0.521	0.376	2.95815e-05	5	S100a10
2.94271e-12	0.562352	0.326	0.157	5.14063e-08	5	Laptm5
6.42767e-13	0.556639	0.483	0.272	1.12285e-08	5	Tyrobp
5.61964e-09	0.547329	0.28	0.148	9.81696e-05	5	S100a13
9.13175e-22	0.543335	0.869	0.735	1.59523e-17	5	Cfl1
1.26386e-07	0.541655	0.381	0.258	0.00220785	5	Nme1
1.10974e-26	0.538875	0.941	0.859	1.93861e-22	5	Rps15a
6.21031e-08	0.52511	0.369	0.229	0.00108488	5	Junb
1.45945e-08	0.491815	0.653	0.563	0.000254952	5	Ptma
3.08065e-05	0.490095	0.369	0.273	0.538159	5	Gm10736
7.14666e-07	0.488267	0.428	0.309	0.0124845	5	Gm14303
2.22159e-29	0.475324	0.962	0.938	3.8809e-25	5	Rpl32
7.72064e-08	0.46957	0.453	0.318	0.00134872	5	Gm11361
1.89843e-08	0.468811	0.521	0.381	0.000331637	5	Clic1
2.04666e-07	0.458792	0.53	0.407	0.00357531	5	Sub1
5.83108e-15	0.457903	0.826	0.733	1.01863e-10	5	Rps18
4.98682e-10	0.457297	0.352	0.191	8.71148e-06	5	Actr3
1.25815e-09	0.450716	0.508	0.343	2.19786e-05	5	Arpc1b
0.00092971	0.441017	0.339	0.268	1	5	Tuba1b
1.89609e-13	0.440913	0.814	0.743	3.31229e-09	5	Rps2
7.28234e-21	0.44012	0.915	0.844	1.27215e-16	5	Rpl18a
0.000365269	0.436075	0.267	0.185	1	5	Gm11478
1.28206e-15	0.432232	0.924	0.853	2.23963e-11	5	Rpl37a
1.52522e-14	0.427452	0.847	0.741	2.66441e-10	5	Rpl27
0.000102346	0.427044	0.339	0.247	1	5	Gm15427
1.96255e-13	0.426442	0.814	0.727	3.42838e-09	5	Rps7
3.90039e-11	0.42423	0.784	0.739	6.81359e-07	5	Rplp0
2.68025e-13	0.423123	0.835	0.715	4.68214e-09	5	Rps13
4.84187e-18	0.420166	0.877	0.853	8.45827e-14	5	Rps24
2.95976e-12	0.414701	0.818	0.715	5.1704e-08	5	Rps11
9.03429e-28	0.409435	0.996	0.977	1.5782e-23	5	Rps27
8.54693e-16	0.402663	0.873	0.798	1.49306e-11	5	Rplp2
3.7418e-14	0.395554	0.864	0.791	6.53655e-10	5	Rpl23a
7.15993e-21	0.393887	0.975	0.948	1.25077e-16	5	Rps29
3.38906e-12	0.393008	0.818	0.734	5.92034e-08	5	Rps15
3.31722e-09	0.392671	0.72	0.608	5.79485e-05	5	Rps16
5.41396e-16	0.391846	0.907	0.813	9.45765e-12	5	Rps3
2.82862e-06	0.387303	0.314	0.195	0.0494131	5	Cd47
1.74925e-13	0.386408	0.856	0.775	3.05576e-09	5	Rps23
2.06358e-07	0.383207	0.695	0.628	0.00360487	5	Rps10
0.00933609	0.378262	0.258	0.201	1	5	Rps27rt
2.12888e-06	0.374802	0.551	0.468	0.0371894	5	Rpl5
2.87091e-05	0.374334	0.462	0.365	0.50152	5	Rpl29
0.00852742	0.373345	0.513	0.503	1	5	Eif5a
6.40968e-17	0.371555	0.945	0.887	1.11971e-12	5	Rplp1
3.63178e-19	0.367987	0.979	0.927	6.34436e-15	5	Rpl13
3.5613e-14	0.366637	0.881	0.791	6.22124e-10	5	Rps3a1
4.00007e-10	0.363729	0.809	0.715	6.98772e-06	5	Rps12
7.40528e-05	0.36198	0.318	0.222	1	5	Gm15536
0.00115569	0.359129	0.449	0.385	1	5	Capzb
5.3871e-14	0.355072	0.907	0.877	9.41073e-10	5	Rps19
6.26356e-07	0.353819	0.75	0.703	0.0109418	5	Rpl21
4.64187e-14	0.353525	0.903	0.855	8.10888e-10	5	Rps9
4.41166e-13	0.352526	0.873	0.771	7.70672e-09	5	Rpl39
0.00134954	0.350624	0.377	0.307	1	5	Rps16-ps2
3.46685e-08	0.350467	0.695	0.599	0.000605624	5	Rpl17
0.00183903	0.349124	0.297	0.224	1	5	Gm5805
2.54403e-12	0.3488	0.839	0.694	4.44417e-08	5	Ly6e
2.95828e-10	0.346175	0.797	0.738	5.16782e-06	5	Rpl14
3.5763e-10	0.344105	0.869	0.792	6.24743e-06	5	Rpl23
0.00847859	0.339947	0.314	0.253	1	5	Wdr89
4.56602e-09	0.339558	0.792	0.728	7.97638e-05	5	Rpl30
4.68629e-12	0.337703	0.869	0.813	8.18648e-08	5	Rpl38
1.24691e-09	0.336688	0.754	0.682	2.17823e-05	5	Rps5
0.00102469	0.332835	0.394	0.317	1	5	Gm9843
0.000878138	0.330473	0.398	0.319	1	5	Srsf3
1.98916e-06	0.326976	0.534	0.417	0.0347486	5	Arpc2
0.00152909	0.324558	0.322	0.246	1	5	Arpc5
3.23762e-16	0.323871	0.945	0.948	5.65579e-12	5	Rpl41
3.55137e-05	0.322825	0.53	0.434	0.620388	5	Rack1
1.12865e-06	0.322786	0.746	0.666	0.0197164	5	Rpl18
8.09555e-10	0.319763	0.797	0.737	1.41421e-05	5	Rpl22
9.20582e-08	0.317668	0.788	0.702	0.00160817	5	Rps20
1.01921e-08	0.315191	0.814	0.732	0.000178045	5	Rpl8
4.89381e-08	0.312437	0.788	0.729	0.000854899	5	Rpl4
0.00364945	0.311948	0.356	0.285	1	5	Snrpf
4.38861e-07	0.310731	0.72	0.629	0.00766646	5	Rpl36a
8.78933e-11	0.309634	0.847	0.781	1.53541e-06	5	Rpl36
2.36709e-07	0.305734	0.436	0.278	0.00413507	5	Cyba
2.15265e-07	0.305307	0.742	0.633	0.00376047	5	Tpt1
0.00171554	0.300175	0.314	0.23	1	5	Nfkbia
0.000165981	0.292859	0.572	0.503	1	5	Myl12a
8.75911e-08	0.29082	0.75	0.688	0.00153013	5	Rpl3
3.57658e-08	0.288846	0.898	0.873	0.000624793	5	Rps26
0.000522006	0.285715	0.593	0.544	1	5	Rps4x
0.00838642	0.285531	0.572	0.546	1	5	Rpl35
0.00110347	0.279613	0.5	0.448	1	5	Rpl7a
1.72181e-05	0.275231	0.733	0.686	0.300783	5	Fau
4.78736e-08	0.273085	0.864	0.808	0.000836304	5	Rps21
5.07188e-06	0.272845	0.729	0.678	0.0886006	5	Rpl31
1.79593e-07	0.271334	0.801	0.727	0.00313731	5	Rpl34
4.08521e-06	0.266757	0.763	0.734	0.0713646	5	Rpl9
1.65292e-06	0.261612	0.809	0.777	0.0288749	5	Rps25
0.000583749	0.256876	0.5	0.411	1	5	Cox5a
0.000668541	0.254745	0.703	0.698	1	5	Rpl7
0.00612532	0.252275	0.267	0.199	1	5	Nol7
0	4.17111	0.869	0.046	0	6	Dcn	Stromal cell	Cluster6
0	4.0818	0.932	0.119	0	6	Gsn
0	3.45205	0.766	0.04	0	6	Col1a2
0	3.2133	0.581	0.025	0	6	Col3a1
0	3.04325	0.608	0.016	0	6	Col1a1
0	2.71065	0.572	0.014	0	6	Igfbp6
2.64639e-229	2.70665	0.482	0.036	4.62297e-225	6	Gpx3
0	2.63983	0.685	0.017	0	6	Serping1
0	2.63317	0.622	0.012	0	6	Gpc3
0	2.59257	0.667	0.015	0	6	Ogn
0	2.58674	0.536	0.013	0	6	Lum
2.13423e-158	2.49408	0.514	0.061	3.72828e-154	6	Mgp
0	2.47673	0.392	0.013	0	6	C3
0	2.46949	0.55	0.018	0	6	Serpinf1
0	2.46098	0.473	0.006	0	6	Smoc2
0	2.27801	0.428	0.004	0	6	Mfap5
0	2.25241	0.383	0.005	0	6	Penk
0	2.20295	0.374	0.003	0	6	Clec3b
0	2.17911	0.518	0.028	0	6	Rarres2
0	2.14623	0.383	0.002	0	6	Dpt
0	2.04991	0.378	0.006	0	6	Postn
1.2928e-258	1.93336	0.306	0.01	2.25839e-254	6	Cxcl12
0	1.9248	0.356	0.007	0	6	Col6a2
5.03263e-246	1.8786	0.387	0.019	8.79151e-242	6	Nbl1
0	1.83232	0.315	0.005	0	6	Dpep1
1.90622e-278	1.81353	0.293	0.008	3.32997e-274	6	Htra3
8.5082e-149	1.80156	0.428	0.044	1.4863e-144	6	Col6a1
1.01772e-130	1.77507	0.662	0.126	1.77785e-126	6	S100a6
9.74146e-151	1.73069	0.536	0.068	1.70174e-146	6	Rnase4
1.93125e-159	1.70613	0.41	0.037	3.3737e-155	6	Timp2
4.85274e-147	1.69995	0.374	0.033	8.47725e-143	6	Fstl1
8.01273e-144	1.69114	0.518	0.066	1.39974e-139	6	Igfbp4
0	1.68935	0.302	0.006	0	6	Efemp1
1.37694e-199	1.68355	0.275	0.011	2.40537e-195	6	Tppp3
0	1.60417	0.315	0.005	0	6	Islr
5.28145e-162	1.58139	0.405	0.035	9.22617e-158	6	Bgn
1.59088e-228	1.57946	0.324	0.014	2.7791e-224	6	C1s1
1.72147e-126	1.54949	0.351	0.033	3.00724e-122	6	Cfh
1.62994e-133	1.51154	0.333	0.029	2.84734e-129	6	Nupr1
4.79249e-124	1.5057	0.306	0.026	8.37199e-120	6	Rcn3
2.05134e-113	1.50149	0.288	0.025	3.58349e-109	6	Gas1
4.50233e-78	1.46857	0.401	0.071	7.86513e-74	6	C1ra
1.52636e-257	1.46723	0.275	0.008	2.6664e-253	6	Mmp2
5.80429e-136	1.45044	0.369	0.034	1.01395e-131	6	Rbp1
1.63344e-56	1.38163	0.658	0.259	2.85346e-52	6	Serpinh1
1.10872e-67	1.38001	0.41	0.082	1.93682e-63	6	Vim
2.08769e-35	1.30682	0.369	0.111	3.64699e-31	6	Lpl
2.78869e-35	1.3058	0.315	0.086	4.87156e-31	6	Egr1
1.6242e-41	1.29915	0.595	0.259	2.83732e-37	6	Ctsl
1.09325e-22	1.27862	0.378	0.16	1.9098e-18	6	Fos
1.06445e-67	1.26694	0.414	0.084	1.85949e-63	6	Cd302
3.9523e-98	1.26395	0.257	0.023	6.90427e-94	6	Nid1
8.81009e-84	1.25947	0.324	0.043	1.53903e-79	6	Olfml3
5.99637e-91	1.25475	0.329	0.04	1.04751e-86	6	Ltbp4
1.14395e-64	1.24835	0.518	0.133	1.99837e-60	6	Fxyd1
2.18835e-52	1.23284	0.329	0.067	3.82282e-48	6	Lrp1
3.72115e-43	1.23142	0.252	0.048	6.50048e-39	6	Nr2f2
1.97836e-53	1.22462	0.41	0.099	3.45599e-49	6	Gas6
2.74743e-70	1.21293	0.266	0.034	4.79949e-66	6	Mxra8
5.78029e-49	1.16159	0.392	0.097	1.00976e-44	6	Selenom
2.08868e-63	1.16099	0.266	0.037	3.64871e-59	6	Myl9
2.51549e-43	1.11812	0.365	0.093	4.39431e-39	6	Tuba1a
2.27641e-33	1.10636	0.883	0.718	3.97667e-29	6	Sparc
3.49406e-31	1.0988	0.315	0.09	6.10377e-27	6	Igfbp5
7.2091e-37	1.00221	0.306	0.075	1.25936e-32	6	Cd34
3.20076e-21	0.99133	0.356	0.138	5.5914e-17	6	Igfbp3
5.50526e-34	0.984247	0.595	0.263	9.61715e-30	6	S100a11
2.28014e-42	0.981004	0.252	0.047	3.98317e-38	6	Cald1
1.03515e-29	0.966954	0.284	0.079	1.8083e-25	6	Il11ra1
9.06659e-07	0.829711	0.356	0.244	0.0158384	6	Mt1
1.34302e-15	0.815523	0.455	0.252	2.34612e-11	6	Aebp1
1.4737e-35	0.814981	0.649	0.296	2.57441e-31	6	Tmsb10
9.63124e-18	0.803337	0.27	0.099	1.68248e-13	6	Htra1
3.32811e-17	0.779496	0.374	0.171	5.81387e-13	6	Prkcdbp
1.71104e-12	0.768088	0.275	0.125	2.98902e-08	6	Maged2
2.29484e-22	0.747242	0.279	0.087	4.00886e-18	6	S100a16
2.20071e-13	0.72193	0.302	0.139	3.84441e-09	6	Vkorc1
2.82642e-12	0.715841	0.266	0.116	4.93747e-08	6	Col4a1
3.68017e-17	0.695094	0.288	0.111	6.42888e-13	6	Zbtb20
2.57755e-10	0.689513	0.275	0.137	4.50272e-06	6	Klf9
1.69047e-07	0.653408	0.315	0.19	0.00295308	6	Jun
4.29968e-16	0.644128	0.604	0.374	7.51111e-12	6	S100a10
2.35121e-08	0.64366	0.288	0.157	0.000410733	6	Tmed3
3.05635e-09	0.638357	0.59	0.462	5.33913e-05	6	Pcolce
1.2198e-19	0.626369	0.45	0.201	2.13086e-15	6	Selenop
4.25884e-13	0.625339	0.432	0.235	7.43977e-09	6	Id3
5.24986e-12	0.620467	0.297	0.138	9.17098e-08	6	Pmp22
8.55617e-08	0.615124	0.275	0.149	0.00149468	6	Zfp36
3.43767e-13	0.614104	0.441	0.234	6.00527e-09	6	Ly6a
1.22089e-09	0.612932	0.365	0.209	2.13278e-05	6	Txnip
9.78092e-09	0.595426	0.279	0.146	0.000170863	6	Ier2
3.27852e-11	0.592189	0.342	0.178	5.72725e-07	6	Nedd4
2.26789e-18	0.576486	0.766	0.556	3.96177e-14	6	Cd63
2.00275e-28	0.563583	0.964	0.819	3.49861e-24	6	Itm2b
3.05495e-15	0.550209	0.419	0.205	5.3367e-11	6	Plpp3
1.43477e-07	0.531854	0.261	0.141	0.0025064	6	Rhoc
1.77328e-09	0.529336	0.527	0.373	3.09774e-05	6	Slc25a4
1.55556e-13	0.51525	0.752	0.585	2.71741e-09	6	Ifitm3
5.71655e-06	0.473295	0.297	0.186	0.0998625	6	App
0.000594994	0.466886	0.324	0.23	1	6	Junb
5.44749e-05	0.461203	0.347	0.248	0.951623	6	Arf4
2.89109e-07	0.461003	0.468	0.329	0.00505045	6	Hspa5
2.27149e-14	0.451911	0.806	0.656	3.96806e-10	6	Laptm4a
7.111e-05	0.442227	0.32	0.226	1	6	Calr
1.03227e-05	0.427811	0.257	0.153	0.180326	6	Mfge8
1.18421e-06	0.426585	0.266	0.148	0.0206869	6	S100a13
6.29703e-06	0.417949	0.315	0.202	0.110003	6	Tspan3
5.11871e-06	0.411296	0.545	0.445	0.0894188	6	Pdia3
5.65656e-11	0.399397	0.45	0.258	9.88144e-07	6	Crip1
2.24563e-07	0.379158	0.631	0.502	0.00392289	6	Myl12a
0.000401914	0.357308	0.477	0.393	1	6	Ppib
4.59326e-05	0.355447	0.455	0.348	0.802397	6	Rabac1
0.000277393	0.347824	0.311	0.218	1	6	Lamp2
0.00132406	0.343916	0.342	0.266	1	6	Cyb5a
7.4964e-05	0.343612	0.446	0.342	1	6	Dynll1
0.00180503	0.330161	0.36	0.279	1	6	Pdia6
5.54624e-06	0.322286	0.554	0.414	0.0968873	6	Gstm1
0.00442757	0.319091	0.297	0.233	1	6	Ecm1
1.31677e-11	0.315832	0.923	0.78	2.30026e-07	6	Igfbp7
0.00379581	0.310922	0.347	0.276	1	6	P4hb
0.000230652	0.294155	0.518	0.425	1	6	Selenow
0.00783855	0.292015	0.257	0.193	1	6	Gpx8
0.00136272	0.291769	0.41	0.32	1	6	Krtcap2
0.00377202	0.282297	0.275	0.195	1	6	Ifi27l2a
0.00124151	0.279947	0.482	0.391	1	6	Myl12b
0.00455209	0.2521	0.369	0.289	1	6	Nenf
0	2.57446	0.719	0.036	0	7	Naaa	Dendritic cell	Cluster8
1.02291e-130	2.30913	1	0.839	1.78693e-126	7	Cst3
0	2.26376	0.778	0.065	0	7	Plbd1
3.0335e-148	2.10496	0.941	0.291	5.29923e-144	7	Tmsb10
6.472e-288	2.10102	0.729	0.063	1.13059e-283	7	Irf8
1.50906e-140	1.89822	0.709	0.132	2.63617e-136	7	Ppt1
0	1.7963	0.404	0.008	0	7	Ifi205
1.16545e-137	1.75434	0.931	0.253	2.03592e-133	7	Cd52
1.07814e-110	1.71112	0.99	0.507	1.8834e-106	7	H2-Ab1
0	1.7033	0.379	0.002	0	7	Xcr1
6.77845e-135	1.69963	0.911	0.249	1.18413e-130	7	Crip1
1.11727e-114	1.61331	1	0.871	1.95176e-110	7	Tmsb4x
5.35017e-122	1.61162	0.581	0.09	9.34622e-118	7	Lsp1
6.70387e-114	1.56751	0.99	0.388	1.1711e-109	7	H2-Aa
5.93671e-143	1.4711	0.36	0.028	1.03708e-138	7	Plac8
1.05996e-100	1.44723	0.635	0.127	1.85164e-96	7	H2-DMa
6.2385e-105	1.42841	0.995	0.421	1.0898e-100	7	H2-Eb1
3.09263e-68	1.3842	0.522	0.123	5.40252e-64	7	Psmb9
2.53569e-50	1.37224	0.33	0.065	4.4296e-46	7	Hmgb2
8.10974e-86	1.36391	1	0.634	1.41669e-81	7	Cd74
1.14872e-157	1.35718	0.286	0.015	2.00671e-153	7	Rnase6
1.03311e-87	1.32365	0.606	0.128	1.80474e-83	7	H2-DMb1
3.14033e-83	1.27608	0.571	0.118	5.48584e-79	7	Alox5ap
1.33827e-62	1.22932	0.68	0.225	2.33782e-58	7	Psmb8
5.0852e-82	1.22426	0.3	0.035	8.88333e-78	7	Cbfa2t3
5.03456e-151	1.22093	0.261	0.013	8.79488e-147	7	Itgb7
1.85391e-95	1.2139	0.271	0.024	3.23859e-91	7	Napsa
3.00699e-52	1.15207	0.389	0.083	5.25291e-48	7	Vim
3.11864e-60	1.13827	0.424	0.087	5.44794e-56	7	Ptpn18
1.96148e-47	1.12634	0.66	0.263	3.42651e-43	7	S100a11
6.05656e-55	1.12467	0.276	0.043	1.05802e-50	7	Irf5
2.79985e-50	1.12226	0.478	0.124	4.89107e-46	7	Mpeg1
6.55649e-66	1.09039	0.961	0.609	1.14535e-61	7	Actb
1.79763e-69	1.0779	0.261	0.031	3.14029e-65	7	Anxa1
3.69514e-54	1.07109	0.286	0.046	6.45504e-50	7	Selplg
2.27123e-44	1.03141	0.557	0.187	3.96762e-40	7	Actr3
5.00005e-32	1.01325	0.591	0.273	8.73459e-28	7	Gm2a
2.1998e-48	1.0065	0.729	0.301	3.84283e-44	7	Psap
6.07284e-60	1.00326	0.266	0.036	1.06086e-55	7	Fgl2
1.22424e-45	0.995643	0.33	0.068	2.13862e-41	7	Cd48
3.32196e-47	0.995204	0.512	0.143	5.80314e-43	7	Coro1a
1.60676e-49	0.983792	0.793	0.37	2.80685e-45	7	Sh3bgrl3
3.06015e-42	0.936508	0.33	0.072	5.34577e-38	7	Cd24a
1.55171e-16	0.932207	0.335	0.142	2.71068e-12	7	Tubb5
2.15445e-37	0.929039	0.631	0.256	3.76361e-33	7	Ucp2
7.4744e-30	0.923452	0.325	0.089	1.3057e-25	7	Pld4
4.65504e-25	0.914003	0.389	0.143	8.13189e-21	7	Ccdc12
1.28161e-42	0.90853	0.517	0.154	2.23885e-38	7	Laptm5
4.01967e-31	0.902256	0.305	0.078	7.02195e-27	7	Cnn2
2.12175e-36	0.898499	0.286	0.062	3.70649e-32	7	Sult1a1
1.56265e-35	0.895532	0.739	0.403	2.72979e-31	7	Sub1
9.42737e-26	0.881955	0.547	0.257	1.64687e-21	7	Ckb
6.76149e-35	0.842761	0.271	0.058	1.18117e-30	7	Phf11b
5.1295e-43	0.830173	0.916	0.714	8.96073e-39	7	Rps11
3.07818e-29	0.828349	0.695	0.375	5.37727e-25	7	Psme1
1.6831e-26	0.826929	0.69	0.4	2.9402e-22	7	Eef1b2
2.36316e-33	0.825638	0.286	0.065	4.12821e-29	7	Hcls1
4.60996e-30	0.809207	0.33	0.091	8.05313e-26	7	Cd36
5.00009e-30	0.805029	0.389	0.119	8.73465e-26	7	Lcp1
4.14021e-18	0.7717	0.281	0.097	7.23254e-14	7	Dbnl
2.16726e-24	0.77103	0.305	0.091	3.78598e-20	7	Rgs10
3.9547e-22	0.769054	0.404	0.152	6.90846e-18	7	Unc93b1
2.5542e-32	0.76146	0.852	0.628	4.46193e-28	7	Rpsa
3.59976e-20	0.757675	0.355	0.132	6.28842e-16	7	Lgals3
9.01773e-28	0.748768	0.429	0.144	1.57531e-23	7	Aif1
1.68691e-16	0.738104	0.443	0.22	2.94687e-12	7	Gm15536
5.24701e-35	0.735469	0.901	0.683	9.166e-31	7	Fau
7.84636e-19	0.722614	0.493	0.242	1.37068e-14	7	Gdi2
1.61759e-10	0.721823	0.276	0.131	2.82577e-06	7	Commd8
5.48327e-12	0.721722	0.266	0.114	9.57872e-08	7	Cxx1b
4.16131e-22	0.69063	0.3	0.093	7.2694e-18	7	Spi1
8.30703e-16	0.672743	0.296	0.113	1.45116e-11	7	Ifngr1
6.97408e-11	0.668694	0.271	0.125	1.2183e-06	7	Syngr2
1.53333e-19	0.663164	0.67	0.394	2.67857e-15	7	Pabpc1
4.37019e-19	0.663118	0.601	0.342	7.63429e-15	7	Arpc1b
1.91948e-11	0.662795	0.325	0.155	3.35313e-07	7	Ivns1abp
6.6494e-20	0.649378	0.665	0.415	1.16158e-15	7	Arpc2
2.2062e-21	0.63881	0.734	0.474	3.85401e-17	7	Atox1
1.64456e-09	0.63022	0.266	0.129	2.87289e-05	7	Ppp1r11
1.82326e-27	0.629147	0.911	0.75	3.18506e-23	7	Calm1
1.80724e-54	0.626363	0.995	0.947	3.15707e-50	7	Rps29
4.42173e-32	0.620837	0.951	0.844	7.72433e-28	7	Rpl18a
2.31965e-19	0.61861	0.803	0.597	4.05219e-15	7	Rpl17
2.50725e-31	0.608178	0.966	0.854	4.37992e-27	7	Rps9
2.64972e-09	0.60044	0.296	0.152	4.6288e-05	7	2410006H16Rik
2.99949e-27	0.596133	0.921	0.736	5.23981e-23	7	Rplp0
2.54968e-10	0.590476	0.433	0.252	4.45403e-06	7	Ldha
9.97744e-21	0.584528	0.468	0.192	1.74296e-16	7	Fxyd5
5.87136e-12	0.575167	0.507	0.315	1.02567e-07	7	Gm9843
5.30661e-07	0.574576	0.399	0.273	0.00927012	7	H2afz
3.06482e-11	0.574088	0.685	0.563	5.35393e-07	7	Ptma
5.9692e-10	0.568699	0.414	0.245	1.04276e-05	7	Gm15427
2.7661e-22	0.562525	0.852	0.701	4.83209e-18	7	Rps20
2.8248e-16	0.550312	0.443	0.201	4.93465e-12	7	Cotl1
1.26344e-08	0.544427	0.468	0.308	0.000220711	7	Gm14303
1.13365e-11	0.54085	0.453	0.259	1.98038e-07	7	Actg1
1.04643e-08	0.536449	0.281	0.141	0.0001828	7	Erp29
5.9268e-10	0.524372	0.36	0.193	1.03535e-05	7	Tagln2
3.51451e-30	0.521195	0.975	0.876	6.1395e-26	7	Rps19
1.02065e-11	0.513133	0.291	0.126	1.78297e-07	7	Csf2ra
2.82987e-07	0.510124	0.493	0.359	0.0049435	7	Taldo1
1.46725e-09	0.507769	0.576	0.417	2.56314e-05	7	Ptms
2.23585e-19	0.49902	0.906	0.713	3.90581e-15	7	Rps12
3.64799e-09	0.489143	0.463	0.278	6.37267e-05	7	Cyba
3.62256e-31	0.487492	0.995	0.937	6.32825e-27	7	Rpl32
6.29447e-20	0.483401	0.877	0.736	1.09958e-15	7	Rpl14
1.21804e-17	0.481505	0.877	0.735	2.12779e-13	7	Rpl22
1.63123e-07	0.46682	0.448	0.306	0.0028496	7	Rps16-ps2
2.93252e-21	0.455655	0.97	0.887	5.12282e-17	7	Rplp1
4.35657e-21	0.45487	0.946	0.859	7.6105e-17	7	Rps15a
1.19964e-12	0.451866	0.813	0.681	2.09565e-08	7	Rps5
1.41434e-07	0.451304	0.399	0.245	0.00247072	7	Arpc5
5.61235e-08	0.448862	0.512	0.354	0.000980421	7	Arpc3
1.56382e-12	0.447675	0.788	0.629	2.73183e-08	7	Gpx1
1.12399e-12	0.447006	0.788	0.607	1.96351e-08	7	Rps16
3.44811e-14	0.446872	0.862	0.733	6.0235e-10	7	Rps15
1.4243e-09	0.443494	0.562	0.38	2.48811e-05	7	Clic1
3.8226e-23	0.434732	0.946	0.873	6.6777e-19	7	Rps26
4.4043e-05	0.432268	0.35	0.228	0.769386	7	Srgn
3.14198e-17	0.43157	0.862	0.694	5.48873e-13	7	Ly6e
1.17201e-10	0.423727	0.739	0.557	2.04739e-06	7	Slc25a5
3.04795e-14	0.422256	0.862	0.736	5.32446e-10	7	Cfl1
1.61757e-12	0.420521	0.862	0.772	2.82573e-08	7	Rpl39
3.22025e-09	0.418098	0.576	0.373	5.62546e-05	7	Npc2
1.04855e-19	0.401954	0.946	0.851	1.83171e-15	7	Rps24
0.00509692	0.400752	0.34	0.268	1	7	Tuba1b
9.88264e-07	0.39902	0.488	0.342	0.017264	7	Arhgdia
4.35323e-14	0.398313	0.862	0.728	7.60465e-10	7	Rpl4
5.09189e-16	0.392729	0.911	0.791	8.89502e-12	7	Rps3a1
0.000468004	0.392548	0.276	0.182	1	7	Sri
8.18858e-10	0.392195	0.842	0.727	1.43046e-05	7	Rps7
2.8746e-05	0.389186	0.438	0.319	0.502163	7	Gm11361
4.30598e-11	0.386841	0.842	0.727	7.52212e-07	7	Rpl30
1.02038e-06	0.385327	0.399	0.256	0.017825	7	Mbnl1
4.32229e-10	0.382474	0.818	0.687	7.55061e-06	7	Rpl3
1.4603e-07	0.37905	0.67	0.543	0.00255101	7	Rps4x
3.72875e-15	0.377787	0.862	0.814	6.51375e-11	7	Rps3
5.45837e-12	0.376231	0.783	0.599	9.53523e-08	7	H2-K1
2.15248e-05	0.372669	0.325	0.207	0.376017	7	Khdrbs1
6.65589e-08	0.369782	0.586	0.418	0.00116272	7	Rpl12
0.000845456	0.368758	0.281	0.193	1	7	Arf5
5.30986e-16	0.366355	0.98	0.927	9.27579e-12	7	Rpl13
7.4549e-05	0.366336	0.31	0.204	1	7	M6pr
1.06814e-05	0.362316	0.567	0.433	0.186593	7	Rack1
9.15954e-10	0.360825	0.778	0.621	1.60008e-05	7	Rpl19
9.93404e-10	0.360818	0.847	0.782	1.73538e-05	7	Rpl36
1.61791e-10	0.357796	0.828	0.732	2.82634e-06	7	Rpl8
7.28772e-08	0.357729	0.754	0.595	0.00127309	7	Id2
5.99714e-12	0.355015	0.892	0.775	1.04764e-07	7	Rps23
6.48477e-08	0.35442	0.808	0.755	0.00113282	7	Rps27a
5.06803e-12	0.353537	0.759	0.553	8.85333e-08	7	H2-D1
1.97567e-08	0.352538	0.793	0.672	0.000345129	7	Rpl10
0.00021061	0.349129	0.355	0.252	1	7	Wdr89
3.93895e-07	0.348746	0.764	0.633	0.00688095	7	Tpt1
3.71529e-05	0.344438	0.522	0.393	0.649025	7	Pomp
0.000160821	0.343778	0.562	0.468	1	7	Rpl5
2.71793e-08	0.343545	0.828	0.734	0.000474796	7	Rps18
2.16059e-09	0.339553	0.852	0.716	3.77433e-05	7	Rps13
4.68061e-10	0.337162	0.897	0.798	8.17656e-06	7	Rplp2
1.14178e-20	0.335937	0.975	0.978	1.99458e-16	7	Rps27
0.00993131	0.333541	0.286	0.224	1	7	Gm5805
0.000150682	0.332249	0.379	0.265	1	7	Cyb5a
0.00104166	0.332229	0.379	0.286	1	7	2700060E02Rik
2.2072e-07	0.33021	0.704	0.541	0.00385576	7	Atpif1
0.0010606	0.318422	0.251	0.169	1	7	Gm10076
3.40339e-12	0.315369	0.961	0.907	5.94538e-08	7	Rpl37
1.78967e-09	0.314062	0.847	0.759	3.12637e-05	7	Pfn1
5.00166e-11	0.313106	0.946	0.853	8.7374e-07	7	Rpl37a
3.70907e-05	0.307478	0.65	0.586	0.647937	7	Txn1
4.30583e-09	0.306635	0.897	0.79	7.52185e-05	7	Rpl23a
0.000118692	0.30529	0.645	0.544	1	7	Rpl35
1.20034e-08	0.304802	0.862	0.792	0.000209687	7	Rpl23
1.11954e-12	0.301289	0.956	0.901	1.95573e-08	7	Rps14
3.45122e-11	0.299091	0.926	0.846	6.02894e-07	7	Rpl11
4.40929e-09	0.293861	0.887	0.808	7.70259e-05	7	Rps21
4.86898e-06	0.292621	0.773	0.666	0.0850563	7	Rpl18
0.00537332	0.288161	0.286	0.21	1	7	Vdac2
2.20731e-14	0.288014	0.975	0.882	3.85595e-10	7	B2m
2.2257e-09	0.286301	0.842	0.742	3.88808e-05	7	Rps2
0.00035867	0.283291	0.296	0.195	1	7	Nap1l1
0.000251765	0.282162	0.453	0.329	1	7	Rgs2
2.04825e-06	0.281097	0.833	0.742	0.0357808	7	Rpl27
0.00790131	0.280703	0.251	0.185	1	7	Gm11478
0.00113068	0.279501	0.291	0.202	1	7	Rbm25
2.95669e-09	0.278808	0.956	0.898	5.16504e-05	7	Rps28
0.000395204	0.277136	0.645	0.565	1	7	Rpl28
2.76809e-05	0.272814	0.281	0.165	0.483557	7	Hspa1a
0.00358804	0.27172	0.379	0.287	1	7	Serf2
0.0027942	0.267566	0.502	0.412	1	7	Rpl10a
7.85972e-07	0.259885	0.833	0.727	0.0137301	7	Rpl34
0.000363481	0.25979	0.369	0.255	1	7	Sat1
0.0099614	0.258006	0.527	0.446	1	7	Pdia3
0.000123322	0.256488	0.729	0.628	1	7	Rps10
0.00436362	0.25344	0.291	0.207	1	7	Gnai2
0.00150636	0.25236	0.424	0.32	1	7	Serp1
3.95125e-07	0.251461	0.877	0.776	0.00690243	7	Rps25
0	2.22405	0.569	0.01	0	8	Ube2c	Proliferating cell	Cluster11
7.06074e-248	2.21474	0.65	0.046	1.23344e-243	8	Stmn1
0	2.16294	0.531	0.012	0	8	Cdc20
1.30185e-255	2.0804	0.744	0.06	2.2742e-251	8	Hmgb2
0	2.07335	0.581	0.014	0	8	Birc5
0	1.75935	0.412	0.008	0	8	Ccnb2
7.59077e-221	1.71441	0.375	0.015	1.32603e-216	8	Cenpa
7.35731e-101	1.71067	0.706	0.137	1.28525e-96	8	Tubb5
1.61168e-289	1.69858	0.444	0.016	2.81545e-285	8	Pclaf
1.64233e-77	1.598	0.806	0.261	2.86899e-73	8	Tuba1b
7.23482e-254	1.54245	0.406	0.015	1.26385e-249	8	Cdk1
0	1.50295	0.362	0.008	0	8	Cdca3
2.95772e-190	1.47761	0.281	0.009	5.16684e-186	8	Lockd
2.80582e-122	1.47209	0.344	0.025	4.90148e-118	8	Cks2
0	1.43463	0.269	0.003	0	8	Prc1
6.33704e-198	1.35438	0.262	0.008	1.10702e-193	8	Racgap1
0	1.34021	0.3	0.005	0	8	Ccnb1
5.18091e-46	1.3066	0.694	0.269	9.05053e-42	8	H2afz
4.20757e-42	1.29354	0.456	0.117	7.3502e-38	8	Tubb4b
4.87807e-65	1.24773	0.331	0.044	8.52151e-61	8	H2afx
3.569e-188	1.22392	0.275	0.009	6.23469e-184	8	Tacc3
5.66655e-31	1.21659	0.538	0.191	9.89889e-27	8	Ifi27l2a
9.58465e-47	1.20832	0.388	0.079	1.67434e-42	8	Cks1b
2.74147e-157	1.20246	0.3	0.014	4.78907e-153	8	Ncapd2
3.00758e-42	1.16361	0.394	0.087	5.25395e-38	8	Hjurp
8.65983e-95	1.16112	0.3	0.025	1.51279e-90	8	Lmnb1
6.25023e-26	1.09363	0.456	0.166	1.09185e-21	8	Tuba1c
2.69728e-54	1.08182	0.388	0.067	4.71188e-50	8	Smc4
2.03318e-53	1.07596	0.281	0.038	3.55176e-49	8	Hmgn2
1.55396e-31	1.07321	0.681	0.303	2.71462e-27	8	C1qc
1.30447e-29	1.01538	0.719	0.351	2.27877e-25	8	C1qb
2.24903e-33	0.966123	0.569	0.19	3.92883e-29	8	Tagln2
1.77764e-24	0.954196	0.306	0.083	3.10536e-20	8	Ccdc34
1.44644e-21	0.94929	0.356	0.116	2.52678e-17	8	Pcna
5.06489e-28	0.945826	0.281	0.064	8.84786e-24	8	Tmpo
1.7482e-25	0.944548	0.256	0.058	3.05393e-21	8	Vaultrc5
1.02969e-27	0.941388	0.4	0.119	1.79877e-23	8	Hn1
1.785e-26	0.930467	0.638	0.28	3.11822e-22	8	C1qa
5.65957e-18	0.919561	0.338	0.119	9.8867e-14	8	Dek
5.60604e-20	0.908919	0.4	0.146	9.79319e-16	8	Aif1
2.51149e-20	0.882331	0.4	0.145	4.38731e-16	8	Selenoh
6.66993e-22	0.867047	0.356	0.111	1.16517e-17	8	Cd68
2.81458e-26	0.858193	0.281	0.065	4.9168e-22	8	Cd72
1.19317e-13	0.855648	0.506	0.278	2.08435e-09	8	H2afv
3.568e-25	0.853962	0.519	0.192	6.23293e-21	8	Ctsc
3.58972e-22	0.849716	0.506	0.201	6.27087e-18	8	Cotl1
9.10194e-25	0.848192	0.275	0.065	1.59002e-20	8	Clec4a2
2.98381e-17	0.845652	0.575	0.303	5.21242e-13	8	Arl6ip1
5.81306e-17	0.831152	0.281	0.089	1.01548e-12	8	H2-Q7
5.64201e-21	0.813307	0.369	0.12	9.85602e-17	8	Lcp1
3.55942e-28	0.810185	0.369	0.097	6.21796e-24	8	Lst1
1.932e-20	0.79729	0.644	0.335	3.37502e-16	8	Ctss
6.82913e-16	0.787293	0.656	0.396	1.19298e-11	8	H2-Aa
1.41219e-27	0.781315	0.831	0.561	2.46696e-23	8	Ptma
4.72779e-23	0.777536	0.388	0.12	8.25897e-19	8	Ms4a6c
4.13007e-17	0.767914	0.475	0.207	7.21482e-13	8	Lgmn
4.18276e-17	0.758096	0.95	0.873	7.30687e-13	8	Tmsb4x
2.96398e-21	0.753462	0.494	0.194	5.17777e-17	8	Hexb
3.88015e-21	0.746508	0.331	0.099	6.77823e-17	8	Csf1r
8.89333e-16	0.731215	0.688	0.415	1.55358e-11	8	Ran
8.65379e-20	0.729409	0.344	0.109	1.51173e-15	8	Fcgr3
3.12988e-16	0.725668	0.306	0.103	5.46758e-12	8	Cxcl16
2.24008e-16	0.721449	0.394	0.153	3.9132e-12	8	Unc93b1
6.33203e-14	0.719218	0.369	0.158	1.10614e-09	8	Bub3
2.97768e-14	0.717881	0.831	0.639	5.2017e-10	8	Cd74
3.26455e-15	0.710951	0.644	0.374	5.70283e-11	8	Sh3bgrl3
2.0232e-20	0.710273	0.825	0.613	3.53432e-16	8	Actb
3.29557e-16	0.707301	0.6	0.326	5.75703e-12	8	Fcer1g
4.42161e-20	0.702832	0.569	0.257	7.72412e-16	8	Crip1
4.55644e-13	0.697181	0.731	0.513	7.95964e-09	8	H2-Ab1
8.98507e-15	0.69486	0.638	0.38	1.5696e-10	8	Clic1
3.4934e-16	0.681821	0.381	0.146	6.10262e-12	8	Coro1a
1.94405e-16	0.680766	0.556	0.272	3.39606e-12	8	Tyrobp
5.9922e-21	0.680489	0.444	0.157	1.04678e-16	8	Laptm5
1.22516e-11	0.676776	0.281	0.109	2.14023e-07	8	Ccl4
2.83355e-15	0.674565	0.288	0.096	4.94993e-11	8	Tgfbi
1.52591e-16	0.672968	0.35	0.124	2.6656e-12	8	Alox5ap
5.31522e-11	0.669367	0.281	0.115	9.28515e-07	8	Anp32e
1.80603e-13	0.666858	0.262	0.091	3.15495e-09	8	Pld4
3.0378e-11	0.655941	0.5	0.278	5.30674e-07	8	Cyba
2.18986e-12	0.655574	0.65	0.429	3.82547e-08	8	H2-Eb1
9.55963e-15	0.638516	0.288	0.097	1.66997e-10	8	Lsp1
7.01892e-16	0.634133	0.344	0.123	1.22614e-11	8	Cybb
3.10879e-18	0.627315	0.306	0.094	5.43075e-14	8	Arrb2
4.1484e-14	0.617546	0.35	0.135	7.24684e-10	8	Fkbp5
1.51948e-14	0.617319	0.281	0.094	2.65438e-10	8	Spi1
3.73367e-17	0.614487	0.256	0.073	6.52235e-13	8	Cd53
1.69666e-14	0.591292	0.35	0.133	2.9639e-10	8	Lgals3
2.49631e-13	0.590945	0.344	0.134	4.36081e-09	8	H2-DMa
2.81701e-09	0.584003	0.481	0.28	4.92104e-05	8	Ctsz
6.38262e-17	0.573813	0.262	0.077	1.11498e-12	8	Ms4a6b
5.67601e-13	0.572172	0.338	0.134	9.91543e-09	8	Hmgb1
2.53001e-14	0.56413	0.756	0.497	4.41967e-10	8	H3f3b
2.6176e-10	0.552826	0.469	0.254	4.57269e-06	8	Sat1
2.56843e-19	0.545233	0.956	0.882	4.48678e-15	8	B2m
7.40854e-10	0.537412	0.412	0.211	1.2942e-05	8	Grn
1.7362e-16	0.535267	0.256	0.074	3.03298e-12	8	Acp5
2.20537e-11	0.534502	0.794	0.612	3.85257e-07	8	Calm2
3.76389e-11	0.526062	0.462	0.23	6.57515e-07	8	Psmb8
9.93667e-09	0.524706	0.488	0.288	0.000173584	8	Ywhah
3.84625e-09	0.524595	0.288	0.128	6.71901e-05	8	Psmb9
1.62458e-09	0.521048	0.381	0.191	2.83798e-05	8	Actr3
8.71894e-11	0.511681	0.3	0.123	1.52311e-06	8	AW112010
1.3904e-14	0.507766	0.881	0.753	2.42888e-10	8	Apoe
6.60158e-10	0.506203	0.4	0.194	1.15323e-05	8	Fxyd5
1.14316e-09	0.504322	0.306	0.136	1.99698e-05	8	Lgals3bp
2.67553e-05	0.499049	0.406	0.27	0.467388	8	Snrpd1
3.64808e-12	0.490925	0.338	0.135	6.37283e-08	8	H2-DMb1
1.06608e-09	0.487906	0.294	0.126	1.86234e-05	8	Csf2ra
1.23126e-10	0.47788	0.288	0.114	2.15088e-06	8	Ifngr1
1.31292e-10	0.474515	0.35	0.156	2.29355e-06	8	Anp32b
3.6079e-08	0.461908	0.612	0.417	0.000630264	8	Arpc2
2.26309e-14	0.461289	0.906	0.736	3.9534e-10	8	Cfl1
6.07382e-07	0.458666	0.425	0.246	0.0106104	8	Ranbp1
1.66279e-05	0.458167	0.35	0.216	0.290472	8	Raly
9.47244e-09	0.456065	0.712	0.554	0.000165474	8	H2-D1
5.46901e-09	0.453897	0.294	0.129	9.55382e-05	8	Mpeg1
6.93609e-10	0.452168	0.538	0.306	1.21167e-05	8	Psap
0.000444384	0.4514	0.306	0.2	1	8	Hsp90aa1
1.92686e-06	0.451295	0.288	0.15	0.0336603	8	Rap1b
1.3144e-10	0.445058	0.6	0.341	2.29612e-06	8	Arhgdia
5.62398e-09	0.435569	0.794	0.696	9.82453e-05	8	Ly6e
2.39984e-06	0.430446	0.719	0.601	0.0419227	8	H2-K1
4.42811e-06	0.430109	0.281	0.15	0.0773547	8	Arpc4
1.58693e-07	0.419518	0.375	0.202	0.0027722	8	Tpm4
3.3988e-11	0.399222	0.55	0.3	5.93736e-07	8	Tmsb10
3.38932e-05	0.390403	0.45	0.304	0.59208	8	Fkbp2
2.70647e-05	0.384706	0.344	0.206	0.472793	8	Srsf7
2.68254e-06	0.374882	0.762	0.589	0.0468612	8	Serinc3
4.83098e-06	0.374375	0.281	0.146	0.0843924	8	Fam96a
9.78181e-06	0.372957	0.269	0.142	0.170879	8	Erp29
3.39959e-05	0.36666	0.638	0.499	0.593874	8	Hint1
2.50943e-10	0.365105	0.881	0.759	4.38372e-06	8	Pfn1
0.000160428	0.364811	0.325	0.204	1	8	Ncl
0.000361138	0.360317	0.7	0.631	1	8	Gpx1
2.37836e-05	0.357421	0.406	0.255	0.415475	8	Ctsh
1.87598e-05	0.354681	0.419	0.261	0.327715	8	Ucp2
0.000586221	0.351609	0.494	0.378	1	8	S100a10
0.000286669	0.347396	0.45	0.318	1	8	Srsf3
0.000256206	0.342227	0.381	0.261	1	8	Ckb
5.84186e-08	0.340087	0.469	0.263	0.00102052	8	Cd52
0.000143568	0.339422	0.362	0.232	1	8	Anapc11
0.000194624	0.338777	0.3	0.183	1	8	Cnih4
0.00116607	0.337426	0.344	0.239	1	8	Rbbp7
1.23819e-07	0.335817	0.844	0.752	0.00216299	8	Calm1
0.00160205	0.334684	0.35	0.242	1	8	Capza2
0.000104219	0.334547	0.325	0.195	1	8	Nap1l1
2.35042e-12	0.333506	0.75	0.501	4.10596e-08	8	Lyz2
0.000248578	0.329055	0.256	0.15	1	8	Abi1
0.000323613	0.327807	0.3	0.187	1	8	Hexa
0.00331186	0.318354	0.531	0.419	1	8	H3f3a
0.000378472	0.315756	0.456	0.324	1	8	Snrpb
6.53186e-07	0.309632	0.831	0.729	0.0114105	8	Ppia
0.000301726	0.308129	0.256	0.147	1	8	Sept7
0.000336661	0.30541	0.3	0.184	1	8	Ddx39b
1.31686e-05	0.302063	0.519	0.344	0.230042	8	Arpc1b
1.81723e-05	0.29888	0.719	0.585	0.317451	8	Txn1
2.60525e-06	0.298731	0.712	0.508	0.0455111	8	Hsp90b1
0.0002026	0.293805	0.269	0.156	1	8	Sh3bgrl
4.22032e-05	0.276806	0.394	0.244	0.737248	8	Mt1
0.00170886	0.276346	0.406	0.281	1	8	Calm3
0.00296018	0.271873	0.425	0.313	1	8	Snrpe
0.00137913	0.271185	0.312	0.207	1	8	Khdrbs1
0.000146643	0.27108	0.269	0.151	1	8	Hnrnpf
0.00398714	0.270173	0.312	0.217	1	8	Fus
7.27261e-05	0.270105	0.694	0.542	1	8	Ftl1
0.00662047	0.269886	0.331	0.236	1	8	Nudc
0.000175059	0.26313	0.256	0.144	1	8	Cmtm7
0.00112788	0.25574	0.556	0.405	1	8	Gnb2
0.000631439	0.251415	0.412	0.282	1	8	Tpm3
0.00281507	0.2504	0.262	0.169	1	8	Rac1
0	3.47341	0.809	0.021	0	9	Aqp1	Vascular endothelial cell	Cluster9
0	2.28678	0.572	0.019	0	9	Sox17
9.37725e-195	2.16204	0.882	0.115	1.63811e-190	9	Tm4sf1
7.32603e-215	1.89659	0.467	0.025	1.27978e-210	9	Plat
8.13627e-104	1.78585	0.895	0.226	1.42133e-99	9	Ly6c1
2.61421e-126	1.77166	0.638	0.085	4.56676e-122	9	Flt1
4.65125e-264	1.6812	0.395	0.013	8.12527e-260	9	Dkk2
0	1.66721	0.322	0.005	0	9	Gja4
4.43705e-91	1.65577	0.862	0.229	7.75108e-87	9	Ly6a
3.26466e-85	1.65054	0.599	0.106	5.70303e-81	9	Slc9a3r2
4.6779e-239	1.61595	0.296	0.007	8.17182e-235	9	Cldn10
8.16063e-75	1.58743	0.638	0.135	1.42558e-70	9	Igfbp3
1.573e-99	1.55411	0.638	0.105	2.74787e-95	9	Esam
1.76333e-71	1.53078	0.704	0.17	3.08036e-67	9	Egfl7
9.8176e-74	1.52578	0.586	0.113	1.71504e-69	9	Rsad2
1.59726e-73	1.50927	0.493	0.082	2.79026e-69	9	Klf2
7.83778e-70	1.49258	0.52	0.094	1.36918e-65	9	Id1
4.23497e-107	1.4846	0.336	0.026	7.39807e-103	9	Mal
1.84803e-92	1.43105	0.368	0.037	3.22833e-88	9	Ptprb
8.90095e-75	1.40632	0.52	0.087	1.55491e-70	9	Crip2
3.34979e-93	1.38493	0.329	0.029	5.85174e-89	9	Sdpr
1.4202e-37	1.36626	0.526	0.162	2.48096e-33	9	Hspa1a
1.07983e-49	1.3562	0.651	0.196	1.88636e-45	9	Dusp1
2.51992e-58	1.35398	0.75	0.231	4.40204e-54	9	Id3
1.36553e-79	1.32997	0.395	0.048	2.38545e-75	9	Mpzl1
4.00377e-43	1.32245	0.526	0.143	6.99419e-39	9	Ier2
2.81871e-68	1.32085	0.507	0.088	4.92401e-64	9	Cd200
9.66986e-44	1.30498	0.625	0.202	1.68923e-39	9	Hes1
3.72182e-54	1.28982	0.401	0.069	6.50165e-50	9	Cldn5
2.42162e-55	1.28122	0.421	0.075	4.23033e-51	9	Cd34
7.9629e-49	1.2714	0.362	0.063	1.39104e-44	9	Esm1
8.97413e-103	1.26191	0.289	0.02	1.56769e-98	9	Sema7a
1.48663e-86	1.26137	0.296	0.025	2.59699e-82	9	Car7
4.72431e-38	1.23245	0.566	0.187	8.25289e-34	9	Jun
4.28517e-46	1.22955	0.414	0.085	7.48577e-42	9	Vim
1.53603e-65	1.22289	0.362	0.048	2.68329e-61	9	Podxl
1.12583e-59	1.21998	0.539	0.11	1.96672e-55	9	Gimap6
4.81019e-47	1.20127	0.467	0.103	8.40292e-43	9	Gng11
2.67778e-51	1.18914	0.441	0.086	4.67781e-47	9	S100a16
3.01582e-45	1.1809	0.434	0.093	5.26833e-41	9	Clec2d
5.76943e-73	1.16689	0.257	0.022	1.00786e-68	9	Rhoj
9.72297e-49	1.16501	0.257	0.033	1.69851e-44	9	Thbd
8.70943e-49	1.16204	0.322	0.05	1.52145e-44	9	Adgrf5
1.84399e-40	1.14892	0.382	0.08	3.22127e-36	9	Eng
5.09468e-47	1.13741	0.434	0.089	8.8999e-43	9	Ramp2
1.55072e-44	1.12596	0.375	0.072	2.70896e-40	9	AU021092
8.77261e-38	1.12526	0.763	0.353	1.53249e-33	9	Timp3
6.51602e-51	1.11877	0.388	0.068	1.13828e-46	9	Pecam1
3.22246e-58	1.10805	0.303	0.038	5.62931e-54	9	Ushbp1
3.47297e-43	1.10762	0.349	0.063	6.06692e-39	9	Ctla2a
9.3385e-33	1.10582	0.52	0.17	1.63134e-28	9	Prkcdbp
3.36242e-47	1.08978	0.257	0.034	5.87381e-43	9	Dstyk
4.10587e-36	1.08386	0.336	0.069	7.17255e-32	9	Pltp
1.60255e-34	1.08373	0.283	0.053	2.79949e-30	9	Epas1
4.70644e-33	1.0637	0.257	0.046	8.22167e-29	9	Mmrn2
1.54126e-30	1.06294	0.283	0.059	2.69243e-26	9	Ier3
5.61279e-40	1.06241	0.895	0.584	9.80499e-36	9	Ifitm3
2.8235e-42	1.03145	0.355	0.067	4.93237e-38	9	Ehd4
1.2744e-29	1.01583	0.289	0.061	2.22626e-25	9	Tmem88
2.57988e-36	1.01208	0.322	0.064	4.50679e-32	9	Tmem204
1.02549e-40	1.00326	0.283	0.046	1.79143e-36	9	Ecscr
9.46906e-41	0.997747	0.283	0.045	1.65415e-36	9	Efna1
4.94982e-32	0.988815	0.263	0.049	8.64683e-28	9	Adgrl4
2.12732e-38	0.984361	0.5	0.132	3.71622e-34	9	S100a6
3.37876e-32	0.962348	0.303	0.062	5.90235e-28	9	Gimap5
3.71799e-33	0.961737	0.559	0.18	6.49496e-29	9	Emcn
3.57421e-23	0.959374	0.651	0.324	6.24378e-19	9	Hspb1
1.01895e-28	0.940191	0.316	0.074	1.78001e-24	9	Cd24a
4.12867e-18	0.927873	0.421	0.161	7.21238e-14	9	Fos
4.96207e-28	0.913153	0.388	0.107	8.66824e-24	9	1810011O10Rik
1.23166e-42	0.910232	0.961	0.693	2.15159e-38	9	Ly6e
9.9216e-35	0.901607	0.283	0.051	1.73321e-30	9	Plk2
8.60341e-32	0.901437	0.303	0.062	1.50293e-27	9	Icam2
4.85248e-18	0.888686	0.355	0.125	8.47679e-14	9	Sgk1
6.46209e-21	0.884029	0.329	0.098	1.12886e-16	9	Kdr
2.25251e-18	0.880602	0.289	0.088	3.93491e-14	9	Egr1
9.00965e-20	0.870226	0.526	0.228	1.5739e-15	9	Junb
1.65483e-23	0.861672	0.526	0.205	2.89082e-19	9	Plpp3
4.6733e-17	0.860206	0.428	0.175	8.16379e-13	9	Tinagl1
5.07536e-24	0.852963	0.316	0.083	8.86615e-20	9	Fam167b
2.20974e-28	0.850119	0.336	0.08	3.8602e-24	9	Slfn5
5.90882e-22	0.826762	0.316	0.089	1.03221e-17	9	F11r
6.8603e-28	0.824646	0.592	0.227	1.19843e-23	9	Nfkbia
3.03323e-21	0.80521	0.257	0.063	5.29874e-17	9	Clic4
4.16923e-18	0.799587	0.263	0.075	7.28322e-14	9	Bcam
7.02789e-16	0.797643	0.336	0.124	1.2277e-11	9	Ece1
4.1634e-16	0.791946	0.257	0.077	7.27304e-12	9	Lmo2
1.35532e-10	0.785101	0.276	0.113	2.36761e-06	9	Gadd45g
3.24879e-26	0.785004	0.875	0.552	5.67532e-22	9	H2-D1
2.8219e-20	0.781886	0.342	0.105	4.92958e-16	9	Vamp5
9.92878e-19	0.76121	0.408	0.147	1.73446e-14	9	S100a13
1.94169e-21	0.74928	0.559	0.225	3.39194e-17	9	Srgn
1.14036e-36	0.749262	0.993	0.882	1.9921e-32	9	B2m
4.06626e-22	0.748158	0.836	0.549	7.10336e-18	9	Tsc22d1
4.24739e-20	0.741279	0.283	0.076	7.41976e-16	9	Nrp1
7.30273e-13	0.740028	0.257	0.09	1.27571e-08	9	Glul
6.73438e-22	0.73823	0.487	0.179	1.17643e-17	9	Plvap
3.81187e-12	0.736372	0.52	0.287	6.65895e-08	9	Ptn
2.06158e-15	0.734737	0.467	0.209	3.60138e-11	9	Txnip
3.22369e-26	0.733734	0.474	0.15	5.63146e-22	9	Gpihbp1
3.63065e-14	0.7277	0.263	0.088	6.34238e-10	9	Isg15
8.99085e-16	0.720012	0.52	0.258	1.57061e-11	9	Atp1b3
1.9948e-17	0.709433	0.684	0.411	3.48472e-13	9	Plpp1
3.89538e-14	0.708365	0.618	0.354	6.80483e-10	9	Bst2
7.84409e-08	0.707439	0.309	0.156	0.00137028	9	Ivns1abp
7.42369e-15	0.703958	0.382	0.148	1.29684e-10	9	Zfp36
1.32405e-16	0.701507	0.467	0.2	2.31299e-12	9	Tpm4
8.15063e-17	0.700045	0.539	0.253	1.42383e-12	9	Sat1
3.66484e-14	0.699486	0.257	0.082	6.4021e-10	9	Lgals9
2.88938e-14	0.679292	0.5	0.236	5.04746e-10	9	Fabp4
4.23302e-12	0.671971	0.401	0.185	7.39467e-08	9	App
9.95387e-12	0.66976	0.454	0.228	1.73884e-07	9	Mxd4
3.58929e-09	0.661958	0.296	0.138	6.27012e-05	9	Slc3a2
8.59215e-09	0.655509	0.362	0.191	0.000150096	9	Oaz2
5.50652e-24	0.648791	0.947	0.751	9.61933e-20	9	Calm1
1.59984e-06	0.641646	0.368	0.224	0.0279476	9	Aplp2
2.3931e-12	0.633504	0.257	0.089	4.18051e-08	9	H2-Q7
2.75833e-09	0.614382	0.388	0.2	4.81852e-05	9	Sh3bp5
6.18245e-15	0.609803	0.829	0.599	1.08001e-10	9	H2-K1
1.33158e-17	0.578578	0.849	0.657	2.32614e-13	9	Laptm4a
2.95086e-08	0.578393	0.289	0.138	0.000515486	9	Sh3glb1
7.51689e-09	0.576745	0.322	0.153	0.000131313	9	Nr4a1
6.12515e-08	0.568244	0.289	0.138	0.00107	9	Pbx1
4.58197e-06	0.564644	0.263	0.137	0.0800424	9	Tcf4
6.26115e-09	0.56416	0.316	0.149	0.000109376	9	Actn4
2.94091e-07	0.563648	0.283	0.142	0.00513748	9	Rhoc
8.72159e-08	0.562133	0.257	0.117	0.00152358	9	Col4a1
2.91674e-06	0.554118	0.355	0.209	0.0509525	9	Rhob
4.62027e-07	0.529472	0.283	0.141	0.00807115	9	Tcn2
2.44046e-06	0.518901	0.27	0.14	0.0426324	9	Pmp22
6.90834e-07	0.511619	0.296	0.153	0.0120682	9	Mfge8
2.6327e-06	0.508163	0.322	0.178	0.0459906	9	Psmb10
2.33542e-09	0.507407	0.388	0.199	4.07974e-05	9	Rgcc
1.22207e-06	0.479225	0.263	0.13	0.0213483	9	Meis2
4.37281e-06	0.475911	0.316	0.176	0.0763887	9	Ostf1
3.95611e-07	0.472222	0.388	0.218	0.00691093	9	Shisa5
7.72258e-05	0.456302	0.507	0.388	1	9	Rhoa
4.34e-10	0.455503	0.697	0.502	7.58154e-06	9	Myl12a
1.73231e-09	0.451469	0.73	0.563	3.02618e-05	9	Ptma
5.30228e-11	0.449429	0.507	0.258	9.26255e-07	9	Crip1
1.38936e-05	0.446997	0.414	0.268	0.242707	9	S100a11
3.91107e-07	0.43686	0.368	0.2	0.00683225	9	Leprot
1.58818e-05	0.433794	0.329	0.194	0.277438	9	Tagln2
1.83574e-05	0.43247	0.48	0.343	0.320685	9	Dynll1
0.000652706	0.424841	0.336	0.226	1	9	Il10rb
3.22967e-08	0.418199	0.724	0.581	0.000564192	9	Ddx5
0.000901596	0.408508	0.27	0.172	1	9	Degs1
2.50664e-06	0.380082	0.566	0.372	0.0437885	9	Anxa2
1.57127e-10	0.373976	0.882	0.719	2.74485e-06	9	Sparc
0.000184842	0.373671	0.27	0.159	1	9	Pttg1ip
6.25618e-06	0.373321	0.368	0.212	0.109289	9	Cd9
0.00613055	0.3724	0.276	0.194	1	9	Ginm1
0.000116028	0.361685	0.441	0.303	1	9	Prkar1a
0.000684539	0.357745	0.283	0.182	1	9	Pnrc1
0.000382407	0.354206	0.257	0.151	1	9	Tnfrsf1a
0.00123558	0.348404	0.309	0.207	1	9	Gnai2
8.76825e-07	0.344448	0.671	0.477	0.0153173	9	Atox1
5.97822e-05	0.343107	0.612	0.5	1	9	H3f3b
0.000217379	0.327486	0.48	0.348	1	9	Fkbp1a
0.000336197	0.325601	0.48	0.349	1	9	Rabac1
0.00102064	0.322976	0.388	0.269	1	9	Rab11a
0.000455313	0.322795	0.309	0.196	1	9	Cd47
0.000518243	0.319918	0.395	0.265	1	9	Cyb5a
0.00733097	0.312213	0.329	0.233	1	9	Psmb8
0.000308332	0.304071	0.382	0.254	1	9	Ldha
0.0031909	0.29943	0.434	0.329	1	9	Dync1i2
0.00373725	0.294931	0.309	0.217	1	9	H1f0
0.000347216	0.294249	0.711	0.59	1	9	Serinc3
4.4061e-06	0.291199	0.368	0.204	0.0769701	9	Selenop
0.000204448	0.291076	0.697	0.639	1	9	Eif1
0.00128011	0.288416	0.526	0.419	1	9	Snx3
2.11543e-06	0.283608	0.901	0.821	0.0369544	9	Itm2b
0.00289411	0.282695	0.493	0.378	1	9	S100a10
9.04694e-07	0.28238	0.882	0.785	0.0158041	9	mt-Rnr2
0.00919453	0.27419	0.257	0.178	1	9	Snrnp27
0.00257949	0.261715	0.533	0.42	1	9	Dnaja1
0.00239346	0.258235	0.572	0.465	1	9	Ywhab
8.42039e-07	0.255613	0.5	0.301	0.0147096	9	Tmsb10
0	2.44965	0.65	0.026	0	10	S100a4	Dendritic cell_Cd209a high	Cluster10
4.94997e-71	2.33871	0.301	0.031	8.6471e-67	10	Plac8
0	2.17238	0.371	0.004	0	10	Cd209a
1.36931e-112	1.87301	0.643	0.093	2.39205e-108	10	Lsp1
1.09039e-75	1.82537	0.308	0.03	1.90481e-71	10	Mgl2
3.10298e-82	1.74748	0.86	0.253	5.4206e-78	10	Crip1
2.10577e-140	1.617	0.378	0.024	3.67858e-136	10	Napsa
1.92484e-51	1.57901	0.566	0.146	3.36251e-47	10	Zfp36
2.04478e-48	1.54376	0.881	0.511	3.57203e-44	10	H2-Ab1
3.53663e-51	1.5087	0.846	0.394	6.17814e-47	10	H2-Aa
8.83512e-51	1.50605	0.776	0.297	1.54341e-46	10	Tmsb10
3.71362e-50	1.49673	0.86	0.426	6.48733e-46	10	H2-Eb1
2.88348e-76	1.47862	0.65	0.13	5.03715e-72	10	S100a6
2.24608e-36	1.47593	0.601	0.227	3.92368e-32	10	Nfkbia
1.08267e-51	1.47107	0.951	0.637	1.89132e-47	10	Cd74
1.1863e-40	1.35037	0.266	0.04	2.07234e-36	10	Cfp
1.09766e-60	1.32811	0.818	0.259	1.91751e-56	10	Cd52
4.55815e-40	1.32593	0.594	0.191	7.96263e-36	10	Fxyd5
3.14899e-55	1.30931	0.259	0.029	5.50097e-51	10	Ccr2
1.57978e-39	1.27077	0.497	0.132	2.75972e-35	10	H2-DMa
1.10462e-41	1.26738	0.531	0.145	1.92967e-37	10	Coro1a
4.14072e-52	1.25433	0.538	0.121	7.23342e-48	10	Alox5ap
2.08531e-37	1.25248	0.273	0.045	3.64283e-33	10	Ms4a4c
1.14455e-39	1.24043	0.385	0.081	1.99941e-35	10	Ifi30
8.05559e-38	1.22398	0.364	0.075	1.40723e-33	10	Plbd1
1.27461e-58	1.21348	1	0.872	2.22662e-54	10	Tmsb4x
2.83849e-42	1.1996	0.517	0.133	4.95856e-38	10	H2-DMb1
2.65755e-22	1.19876	0.252	0.059	4.64248e-18	10	Ier3
9.63747e-26	1.18903	0.266	0.058	1.68357e-21	10	Ccl9
1.23644e-33	1.17704	0.371	0.086	2.15993e-29	10	Vim
3.1993e-43	1.16772	0.413	0.086	5.58886e-39	10	Ccl6
6.33029e-31	1.15333	0.566	0.198	1.10584e-26	10	Dusp1
3.45001e-31	1.14484	0.434	0.119	6.02682e-27	10	Ms4a6c
2.597e-14	1.13979	0.748	0.501	4.53669e-10	10	Lyz2
9.82015e-25	1.07926	0.343	0.094	1.71548e-20	10	Spi1
1.65288e-26	1.06463	0.301	0.07	2.88741e-22	10	Fcgr2b
1.93581e-20	1.04299	0.524	0.228	3.38167e-16	10	Junb
9.15438e-29	1.02802	0.273	0.055	1.59918e-24	10	Ptpn6
1.62607e-26	1.0251	0.58	0.225	2.84058e-22	10	Srgn
7.44589e-32	1.00777	0.469	0.132	1.30072e-27	10	Lgals3
3.50313e-13	0.999978	0.378	0.165	6.11962e-09	10	Hspa1a
7.79097e-20	0.992613	0.308	0.09	1.361e-15	10	Arhgdib
7.37211e-24	0.988301	0.336	0.091	1.28783e-19	10	Pld4
9.07359e-33	0.983571	0.692	0.271	1.58507e-28	10	Tyrobp
3.03236e-33	0.979945	0.762	0.373	5.29724e-29	10	Sh3bgrl3
3.42983e-20	0.979749	0.28	0.075	5.99157e-16	10	Lat2
6.23925e-26	0.978963	0.371	0.101	1.08994e-21	10	Wfdc17
2.01234e-17	0.973352	0.462	0.193	3.51535e-13	10	Ifi27l2a
4.31695e-24	0.962012	0.462	0.157	7.54128e-20	10	Laptm5
1.2433e-19	0.94345	0.636	0.343	2.17192e-15	10	Arpc1b
2.27454e-16	0.910103	0.378	0.146	3.97339e-12	10	Ier2
7.42286e-34	0.890423	0.783	0.324	1.2967e-29	10	Fcer1g
3.55463e-17	0.882801	0.252	0.07	6.20958e-13	10	Cd48
7.64597e-27	0.862439	0.566	0.201	1.33568e-22	10	Cotl1
5.53212e-12	0.853772	0.336	0.143	9.66406e-08	10	Tubb5
5.05632e-12	0.825173	0.259	0.094	8.83288e-08	10	Zyx
2.03507e-08	0.819937	0.308	0.154	0.000355507	10	Nr4a1
3.12886e-10	0.801588	0.273	0.11	5.46581e-06	10	Ccl4
2.90103e-10	0.799984	0.462	0.268	5.06782e-06	10	S100a11
4.17648e-19	0.793658	0.818	0.585	7.29589e-15	10	Ifitm3
1.12901e-32	0.790556	0.958	0.841	1.97227e-28	10	Cst3
5.95895e-14	0.775253	0.378	0.154	1.04097e-09	10	Unc93b1
6.27851e-11	0.774907	0.448	0.245	1.09679e-06	10	Arpc5
4.9164e-07	0.772984	0.273	0.136	0.00858847	10	Capg
1.14367e-26	0.769759	0.895	0.629	1.99789e-22	10	Gpx1
1.22112e-13	0.754514	0.273	0.092	2.13318e-09	10	Ly86
2.03214e-08	0.732358	0.273	0.125	0.000354995	10	Syngr2
2.62085e-11	0.728565	0.406	0.193	4.57837e-07	10	Tagln2
3.67065e-14	0.721789	0.441	0.191	6.41226e-10	10	Actr3
2.70439e-09	0.707443	0.259	0.105	4.7243e-05	10	Rgs1
3.63128e-12	0.696956	0.371	0.162	6.34347e-08	10	Fos
3.19961e-11	0.684495	0.252	0.091	5.58941e-07	10	Ptpn18
1.67969e-05	0.664379	0.259	0.146	0.293425	10	Ccdc12
2.18943e-08	0.663433	0.538	0.375	0.000382472	10	Npc2
2.22013e-15	0.652803	0.804	0.614	3.87834e-11	10	Actb
1.19154e-10	0.648595	0.448	0.231	2.08149e-06	10	Psmb8
0.000789838	0.642541	0.336	0.245	1	10	Mt1
3.0127e-11	0.621282	0.601	0.376	5.26289e-07	10	S100a10
0.000826365	0.596242	0.357	0.274	1	10	H2afz
1.59232e-11	0.588295	0.678	0.477	2.78163e-07	10	Atox1
8.07705e-06	0.587707	0.252	0.125	0.141098	10	Cybb
3.64781e-09	0.572911	0.573	0.381	6.37236e-05	10	Clic1
3.40086e-08	0.570857	0.476	0.278	0.000594096	10	Cyba
6.17049e-06	0.569073	0.399	0.261	0.107792	10	Actg1
0.000368953	0.568573	0.476	0.373	1	10	Anxa2
7.20238e-07	0.56012	0.476	0.307	0.0125818	10	Psap
1.68688e-17	0.55727	0.937	0.855	2.94682e-13	10	Rps9
9.7226e-08	0.556018	0.427	0.255	0.00169844	10	Ctsh
2.15599e-15	0.550467	0.86	0.685	3.7663e-11	10	Fau
3.47714e-05	0.548064	0.483	0.355	0.607422	10	Arpc3
5.18019e-06	0.54394	0.42	0.277	0.0904928	10	Gm2a
3.43915e-07	0.533449	0.559	0.418	0.00600786	10	Arpc2
4.9892e-07	0.529543	0.685	0.564	0.00871563	10	Ptma
1.7332e-13	0.528391	0.839	0.716	3.02772e-09	10	Rps11
3.9236e-06	0.521652	0.273	0.142	0.0685414	10	Erp29
3.54428e-07	0.517943	0.552	0.397	0.0061915	10	Pabpc1
2.69558e-20	0.514306	0.727	0.335	4.70891e-16	10	Ctss
0.000444573	0.505053	0.371	0.256	1	10	Sat1
1.8043e-05	0.499332	0.434	0.31	0.315194	10	Gm14303
2.32744e-05	0.498405	0.413	0.282	0.40658	10	Ctsz
8.61251e-06	0.489921	0.406	0.261	0.150452	10	Ucp2
0.000488851	0.489053	0.308	0.209	1	10	Eif3i
7.91091e-09	0.484551	0.755	0.633	0.000138196	10	Tpt1
2.08372e-12	0.483884	0.79	0.553	3.64005e-08	10	H2-D1
2.40277e-20	0.477559	0.993	0.882	4.19739e-16	10	B2m
0.00086314	0.472587	0.42	0.317	1	10	Gm9843
6.32496e-13	0.469691	0.916	0.845	1.10491e-08	10	Rpl18a
1.70821e-05	0.4677	0.252	0.129	0.298406	10	Mpeg1
0.000326237	0.45821	0.357	0.247	1	10	Gm15427
7.82885e-11	0.455388	0.811	0.63	1.36762e-06	10	Rpsa
0.00241487	0.453359	0.28	0.194	1	10	Arf5
2.48308e-11	0.449745	0.874	0.755	4.3377e-07	10	Rps27a
5.81132e-22	0.449712	0.979	0.948	1.01518e-17	10	Rps29
7.26426e-12	0.445808	0.867	0.737	1.26899e-07	10	Cfl1
5.32242e-08	0.445315	0.385	0.195	0.000929773	10	Ctsc
0.000239924	0.442216	0.357	0.242	1	10	Capza2
1.19909e-07	0.438655	0.762	0.697	0.00209468	10	Ly6e
0.00750968	0.428923	0.343	0.262	1	10	Ckb
0.0064903	0.413548	0.273	0.197	1	10	Cd47
1.06483e-05	0.413445	0.629	0.545	0.186014	10	Rpl35
0.000656969	0.411722	0.252	0.153	1	10	2410006H16Rik
6.04031e-11	0.404312	0.846	0.799	1.05518e-06	10	Rplp2
7.49706e-09	0.397701	0.825	0.728	0.000130966	10	Rps7
1.90547e-09	0.3966	0.867	0.734	3.32866e-05	10	Rps15
9.89305e-10	0.376879	0.895	0.853	1.72822e-05	10	Rps24
7.31185e-07	0.374524	0.846	0.776	0.0127731	10	Rps23
1.18859e-05	0.366431	0.741	0.697	0.207634	10	Rpl7
3.11685e-07	0.364335	0.797	0.717	0.00544483	10	Rps13
0.000737628	0.363528	0.538	0.448	1	10	Rpl7a
0.000898202	0.361725	0.497	0.404	1	10	Gm2000
6.33994e-07	0.355647	0.769	0.716	0.0110752	10	Rps12
3.11269e-07	0.354695	0.853	0.792	0.00543755	10	Rps3a1
0.00817642	0.353019	0.462	0.409	1	10	Sub1
1.37326e-09	0.351888	0.944	0.873	2.39895e-05	10	Rps26
8.35678e-07	0.336889	0.895	0.86	0.0145985	10	Rps15a
1.77981e-05	0.331985	0.748	0.682	0.310914	10	Rps5
1.18981e-06	0.331673	0.825	0.76	0.0207849	10	Pfn1
5.31499e-07	0.323687	0.832	0.739	0.00928476	10	Rplp0
0.000112693	0.306415	0.797	0.735	1	10	Rps18
0.00235491	0.30429	0.755	0.729	1	10	Rpl30
0.00277034	0.300548	0.601	0.544	1	10	Rps4x
3.15558e-10	0.298416	1	0.977	5.51249e-06	10	Rps27
8.4832e-10	0.295517	0.972	0.938	1.48193e-05	10	Rpl32
2.26189e-06	0.291273	0.86	0.752	0.039513	10	Calm1
0.00235637	0.284244	0.643	0.61	1	10	Rps16
4.20205e-09	0.281016	0.958	0.928	7.34056e-05	10	Rpl13
0.00115675	0.279543	0.727	0.689	1	10	Rpl3
4.16524e-06	0.273641	0.881	0.792	0.0727625	10	Rpl23
0.000720525	0.272267	0.755	0.704	1	10	Rps20
3.46652e-06	0.270627	0.888	0.82	0.0605567	10	Rpl26
0.000214936	0.257784	0.804	0.737	1	10	Rpl22
0.000873481	0.257744	0.671	0.631	1	10	Rpl36a
0.000303423	0.255052	0.881	0.854	1	10	Rpl37a
1.16871e-07	0.252067	0.944	0.877	0.00204162	10	Rps19
0	3.36915	0.948	0.018	0	11	Akr1d1	Fasciculate cell	Cluster7
0	2.54477	0.825	0.033	0	11	Cd1d1
0	2.53161	0.474	0.006	0	11	Cyp2f2
3.76405e-100	1.90123	0.784	0.114	6.57541e-96	11	Mrap
8.54739e-68	1.86421	0.99	0.397	1.49314e-63	11	Mgst1
1.75819e-102	1.71085	0.546	0.051	3.07138e-98	11	Serpinb1a
8.59923e-79	1.69048	0.608	0.081	1.5022e-74	11	Abcb1b
7.3964e-123	1.60317	0.485	0.033	1.29208e-118	11	Mapk13
1.35325e-68	1.53929	0.577	0.083	2.36399e-64	11	C4b
4.42344e-62	1.5314	0.608	0.101	7.72731e-58	11	Gstk1
2.79223e-53	1.5051	1	0.666	4.87774e-49	11	Adh1
6.11949e-70	1.49165	0.505	0.063	1.06901e-65	11	C4a
9.79025e-71	1.36991	0.598	0.084	1.71026e-66	11	Aifm2
2.77506e-43	1.36641	0.918	0.343	4.84775e-39	11	Cyp11b1
5.13632e-38	1.34699	0.794	0.261	8.97263e-34	11	Neat1
2.22694e-94	1.34696	0.423	0.032	3.89024e-90	11	Mapt
4.60035e-53	1.3099	1	0.855	8.03634e-49	11	Cyp21a1
1.4928e-43	1.28463	0.763	0.215	2.60778e-39	11	Iscu
7.15205e-75	1.26413	0.464	0.048	1.24939e-70	11	Frzb
1.83897e-92	1.24913	0.526	0.05	3.2125e-88	11	Fam213b
3.35324e-54	1.22075	0.495	0.073	5.85777e-50	11	Gramd1b
4.33791e-40	1.20751	0.969	0.553	7.57789e-36	11	Akr1cl
3.86353e-76	1.16911	0.278	0.017	6.7492e-72	11	Nrep
7.38907e-16	1.16487	0.309	0.084	1.2908e-11	11	Yipf1
5.85447e-56	1.1276	0.412	0.05	1.02272e-51	11	Aldh3b1
7.04804e-40	1.11583	0.474	0.086	1.23122e-35	11	Rfk
2.14506e-35	1.07613	0.918	0.428	3.74721e-31	11	Snrpg
5.32557e-62	1.06357	0.33	0.029	9.30324e-58	11	Agpat2
6.53293e-35	1.05872	0.938	0.533	1.14124e-30	11	Map1lc3a
2.91019e-32	1.05839	0.454	0.093	5.08382e-28	11	Cd36
4.65589e-119	1.05282	0.268	0.01	8.13337e-115	11	Col5a3
3.79484e-30	1.0502	0.835	0.361	6.62921e-26	11	Tmem205
2.58054e-27	1.03712	0.722	0.254	4.50795e-23	11	Glrx5
1.16552e-30	0.986725	0.423	0.086	2.03605e-26	11	Bnip3
1.72872e-141	0.978531	0.258	0.007	3.01989e-137	11	Mgst2
3.2916e-28	0.976871	0.505	0.124	5.75009e-24	11	Cmbl
9.80254e-34	0.96243	0.99	0.674	1.71241e-29	11	Star
8.97976e-26	0.95298	0.66	0.223	1.56867e-21	11	H2afj
3.62622e-37	0.952754	0.381	0.061	6.33464e-33	11	Gch1
5.5183e-75	0.943746	0.268	0.016	9.63991e-71	11	Vegfd
3.65091e-85	0.938923	0.258	0.013	6.37778e-81	11	Top1mt
3.1363e-26	0.931635	0.588	0.172	5.4788e-22	11	Idh1
1.08461e-37	0.916682	0.299	0.038	1.8947e-33	11	Fads6
3.98051e-22	0.912425	0.402	0.1	6.95356e-18	11	Vmp1
1.16954e-62	0.905012	0.268	0.019	2.04307e-58	11	C3
3.86712e-20	0.894509	0.753	0.359	6.75548e-16	11	Tmem50a
2.29276e-41	0.8834	1	0.954	4.00522e-37	11	Hsd3b1
1.91325e-21	0.878737	0.629	0.221	3.34226e-17	11	Acadm
8.31614e-27	0.865459	0.381	0.079	1.45275e-22	11	Etfrf1
5.74032e-20	0.86074	0.67	0.263	1.00278e-15	11	Serpinb6a
1.03344e-21	0.8522	0.557	0.177	1.80531e-17	11	Acly
1.37891e-21	0.848868	0.66	0.243	2.40881e-17	11	Atp6v1e1
1.74952e-19	0.848357	0.68	0.275	3.05624e-15	11	Prdx6
1.81662e-21	0.842437	0.773	0.358	3.17346e-17	11	Taldo1
2.04315e-22	0.840454	0.866	0.501	3.56919e-18	11	Aldh2
1.01087e-23	0.82921	0.278	0.049	1.76588e-19	11	Abhd2
1.80771e-17	0.826129	0.34	0.09	3.15788e-13	11	Dhcr7
4.16505e-17	0.815223	0.701	0.314	7.27592e-13	11	Cstb
4.25688e-13	0.813611	0.536	0.233	7.43635e-09	11	Me1
1.92125e-22	0.809391	0.268	0.049	3.35623e-18	11	Srxn1
2.31982e-23	0.805291	0.433	0.105	4.05249e-19	11	Dhrs7
1.68097e-12	0.798004	0.794	0.471	2.93649e-08	11	Akr1b7
1.14019e-20	0.797307	0.567	0.185	1.9918e-16	11	1110008F13Rik
5.66377e-22	0.795652	0.67	0.236	9.89405e-18	11	1500011K16Rik
3.67465e-25	0.783094	0.969	0.719	6.41925e-21	11	Sparc
8.19124e-20	0.781668	0.639	0.237	1.43093e-15	11	Hist1h2bc
4.78584e-15	0.778294	0.495	0.181	8.36038e-11	11	Elovl5
2.2613e-11	0.764147	0.577	0.279	3.95027e-07	11	Cdkn1c
2.16847e-24	0.763475	0.278	0.048	3.78811e-20	11	Atl2
2.17407e-14	0.76144	0.474	0.168	3.79788e-10	11	Psmb5
9.62427e-15	0.754937	0.619	0.272	1.68126e-10	11	Pgrmc1
6.31075e-13	0.752654	0.567	0.259	1.10243e-08	11	Echs1
5.42404e-21	0.750368	0.289	0.057	9.47526e-17	11	Snhg5
1.31454e-16	0.750354	0.34	0.091	2.29636e-12	11	Plod2
2.18438e-19	0.744313	0.33	0.077	3.81589e-15	11	Mif4gd
1.88188e-14	0.734987	0.381	0.12	3.28746e-10	11	Tubb4b
4.11914e-18	0.734733	0.371	0.099	7.19572e-14	11	Ivd
1.52053e-18	0.73016	0.32	0.076	2.65622e-14	11	Smim1
3.91216e-16	0.727582	0.392	0.115	6.83415e-12	11	Cat
7.09789e-22	0.72598	0.361	0.081	1.23993e-17	11	Deptor
4.65997e-28	0.72574	0.268	0.04	8.1405e-24	11	Atp1a3
7.49892e-16	0.715217	0.351	0.098	1.30999e-11	11	Fam136a
2.63046e-17	0.714185	0.289	0.067	4.59514e-13	11	Nat8f1
2.68521e-14	0.714185	0.526	0.202	4.6908e-10	11	1110008P14Rik
7.46687e-18	0.708745	0.443	0.132	1.30439e-13	11	Tmem159
2.05499e-14	0.707188	0.34	0.098	3.58987e-10	11	mt-Tq
5.04298e-14	0.692722	0.381	0.121	8.80957e-10	11	mt-Tp
4.2436e-14	0.680026	0.598	0.251	7.41314e-10	11	Esd
2.0726e-16	0.68002	0.278	0.065	3.62063e-12	11	Avpi1
4.44295e-22	0.677813	0.258	0.045	7.76139e-18	11	Mettl7a1
1.38689e-12	0.677661	0.33	0.103	2.42275e-08	11	Prlr
1.03181e-13	0.676978	0.289	0.079	1.80246e-09	11	Acadsb
1.39035e-14	0.674994	0.381	0.119	2.4288e-10	11	Atp6v1h
7.72304e-15	0.674724	0.515	0.192	1.34914e-10	11	Ginm1
2.05084e-14	0.673061	0.515	0.189	3.58261e-10	11	Hao2
3.94178e-19	0.669178	0.99	0.636	6.8859e-15	11	mt-Nd5
3.15177e-15	0.665715	0.546	0.202	5.50583e-11	11	Bola3
9.31842e-17	0.663915	0.938	0.608	1.62783e-12	11	mt-Rnr1
3.6717e-11	0.662305	0.495	0.21	6.4141e-07	11	Cd59a
1.04995e-15	0.659789	0.402	0.121	1.83416e-11	11	Alkbh7
2.92406e-17	0.654035	0.402	0.114	5.10804e-13	11	Nadk
6.0659e-14	0.649354	0.773	0.412	1.05965e-09	11	Prdx2
3.83498e-13	0.638214	0.598	0.253	6.69932e-09	11	Rnf181
7.84837e-13	0.636756	0.258	0.068	1.37103e-08	11	Gm8186
2.83958e-14	0.633267	0.753	0.355	4.96047e-10	11	Mrpl33
1.19819e-13	0.627528	0.804	0.406	2.09311e-09	11	Mdh1
1.23165e-12	0.626631	0.732	0.376	2.15157e-08	11	Sqstm1
1.20444e-13	0.625727	0.742	0.36	2.10404e-09	11	Sdhb
1.05188e-13	0.622778	0.32	0.092	1.83753e-09	11	Carhsp1
6.76314e-12	0.617784	0.742	0.418	1.18145e-07	11	Nop10
6.66838e-14	0.611191	0.361	0.11	1.1649e-09	11	Lmo4
2.56383e-29	0.609646	1	0.956	4.47875e-25	11	mt-Nd4
7.67909e-13	0.606671	0.814	0.476	1.34146e-08	11	Atox1
4.09794e-08	0.603576	0.577	0.329	0.000715869	11	Rgs2
7.36966e-10	0.596433	0.546	0.26	1.28741e-05	11	Laptm4b
1.44266e-10	0.594703	0.68	0.372	2.52019e-06	11	Anxa2
9.41929e-13	0.590457	0.381	0.126	1.64546e-08	11	Mrpl41
1.86557e-09	0.590097	0.268	0.089	3.25896e-05	11	Mocs2
1.26335e-10	0.578581	0.299	0.098	2.20695e-06	11	Fads1
7.40723e-12	0.577006	0.371	0.126	1.29397e-07	11	Toporsos
4.14452e-10	0.574844	0.474	0.205	7.24007e-06	11	Cyb5r3
5.47244e-12	0.57306	0.773	0.435	9.5598e-08	11	Uqcrq
3.38004e-12	0.565302	0.351	0.114	5.9046e-08	11	Knop1
4.53427e-11	0.558174	0.474	0.192	7.92091e-07	11	Mrps24
1.23226e-14	0.554614	0.876	0.523	2.15263e-10	11	Tspo
2.01928e-08	0.550645	0.474	0.228	0.000352749	11	BC029722
3.53617e-08	0.546138	0.433	0.194	0.000617733	11	Sra1
1.36641e-15	0.545998	0.969	0.747	2.38698e-11	11	Chchd2
5.19602e-13	0.542177	0.433	0.15	9.07693e-09	11	Mrps34
3.6856e-08	0.53922	0.268	0.098	0.000643838	11	Sec22b
1.24733e-11	0.53586	0.289	0.085	2.17896e-07	11	Mgll
3.28757e-08	0.534779	0.33	0.131	0.000574305	11	Ppp1cb
1.02978e-10	0.534758	0.536	0.232	1.79892e-06	11	Sin3b
5.25302e-08	0.532917	0.351	0.149	0.00091765	11	Phyh
7.68658e-09	0.518973	0.392	0.163	0.000134277	11	Fam195a
1.51453e-09	0.516136	0.505	0.227	2.64573e-05	11	Mgst3
5.09507e-10	0.515125	0.443	0.178	8.90058e-06	11	Lamtor4
5.17317e-10	0.506369	0.278	0.09	9.03701e-06	11	Tmem98
5.46644e-14	0.505278	0.938	0.623	9.54932e-10	11	Dbi
3.70091e-11	0.497476	0.258	0.074	6.46512e-07	11	Itgb1bp1
2.09454e-10	0.495307	0.825	0.507	3.65895e-06	11	Ndufa6
3.01488e-09	0.494682	0.412	0.169	5.26669e-05	11	Tob1
1.39709e-09	0.493631	0.619	0.315	2.44058e-05	11	Sod3
4.60631e-09	0.492056	0.701	0.379	8.04677e-05	11	Cox14
3.79257e-11	0.489558	0.289	0.088	6.62525e-07	11	2310039H08Rik
2.47831e-09	0.487957	0.402	0.158	4.32936e-05	11	Dld
1.23617e-10	0.48616	0.649	0.303	2.15946e-06	11	Ndufv3
3.65696e-06	0.482617	0.412	0.206	0.0638834	11	Sec61g
9.50941e-09	0.481511	0.814	0.532	0.00016612	11	Uqcr11
3.79104e-06	0.480746	0.309	0.142	0.0662257	11	Cript
4.58527e-10	0.477297	0.278	0.089	8.01001e-06	11	Cmc2
7.56342e-09	0.475119	0.361	0.141	0.000132125	11	Cul4a
1.67156e-12	0.472367	0.34	0.103	2.92004e-08	11	Gas6
3.34645e-10	0.470713	0.701	0.379	5.84591e-06	11	Ctsd
5.37912e-08	0.46944	0.773	0.497	0.000939678	11	Anxa5
3.97174e-09	0.459522	0.34	0.127	6.93823e-05	11	Mrpl32
5.67168e-07	0.459179	0.505	0.265	0.00990786	11	Cyb5a
6.26778e-09	0.458854	0.33	0.122	0.000109492	11	Tmem109
5.59511e-09	0.454342	0.835	0.486	9.7741e-05	11	Atp5k
3.07815e-07	0.454228	0.443	0.211	0.00537723	11	mt-Nd3
4.91892e-06	0.453477	0.412	0.208	0.0859286	11	Acadl
1.39711e-08	0.451811	0.66	0.348	0.000244061	11	Rabac1
2.38043e-10	0.450641	0.32	0.106	4.15838e-06	11	Ddt
9.03541e-10	0.450009	0.32	0.109	1.5784e-05	11	Slc29a1
8.784e-06	0.448295	0.258	0.108	0.153448	11	Cisd1
2.64778e-09	0.446671	0.464	0.198	4.6254e-05	11	Mtch2
7.39433e-08	0.444237	0.34	0.137	0.00129171	11	Bag1
5.14628e-08	0.441676	0.299	0.114	0.000899003	11	Nfe2l1
1.04226e-08	0.440995	0.536	0.248	0.000182073	11	Naa38
6.51379e-09	0.439911	0.515	0.236	0.000113789	11	Scd2
7.6989e-09	0.438569	0.876	0.565	0.000134492	11	Ndufc1
1.60765e-09	0.437822	0.32	0.112	2.80841e-05	11	0610009B22Rik
1.11857e-07	0.43335	0.691	0.385	0.00195403	11	Prdx3
9.13161e-20	0.432559	1	0.981	1.5952e-15	11	mt-Cytb
5.14558e-12	0.430436	0.938	0.586	8.98881e-08	11	Fdx1
4.56539e-06	0.427463	0.258	0.108	0.0797529	11	Cklf
1.08689e-07	0.426442	0.711	0.419	0.0018987	11	Skp1a
9.68335e-10	0.424893	0.948	0.771	1.69158e-05	11	Cox7c
1.29034e-06	0.42416	0.495	0.254	0.022541	11	Abhd4
1.01042e-06	0.423283	0.351	0.156	0.017651	11	Sh3bgrl
1.69817e-09	0.422459	0.268	0.086	2.96653e-05	11	Acsl4
2.23314e-06	0.418004	0.423	0.208	0.0390107	11	Nr5a1
1.47327e-07	0.417834	0.32	0.127	0.00257365	11	Mrps7
1.6701e-06	0.414689	0.773	0.514	0.0291749	11	Uqcr10
5.61158e-06	0.412559	0.381	0.182	0.0980287	11	Gtf2h5
1.55235e-07	0.412364	0.34	0.139	0.00271179	11	Fxyd1
3.33374e-06	0.411976	0.268	0.11	0.0582372	11	Pon2
2.15956e-05	0.411551	0.485	0.28	0.377254	11	Lamtor2
5.09159e-06	0.407539	0.392	0.192	0.088945	11	Psmd4
1.48559e-08	0.406215	0.753	0.411	0.000259517	11	Hspd1
4.58814e-06	0.405794	0.32	0.144	0.0801501	11	Aco2
2.97093e-06	0.404628	0.381	0.178	0.0518993	11	Ufc1
2.68999e-07	0.40452	0.268	0.101	0.00469915	11	Bmyc
1.03449e-06	0.401197	0.351	0.152	0.0180715	11	Trappc4
3.82093e-17	0.399023	1	0.983	6.67479e-13	11	mt-Nd1
8.51406e-06	0.398009	0.577	0.337	0.148732	11	Ndufs8
1.18978e-15	0.397954	1	0.975	2.07843e-11	11	mt-Nd2
1.23566e-07	0.396214	0.918	0.612	0.00215858	11	Ifi27
3.42783e-08	0.393256	0.866	0.653	0.000598808	11	Hsp90ab1
4.17007e-07	0.393243	0.866	0.622	0.0072847	11	Atp5e
5.28492e-06	0.39142	0.505	0.265	0.0923223	11	Ndufs3
1.61267e-08	0.390287	0.887	0.645	0.000281717	11	Cox6a1
6.22435e-07	0.388707	0.474	0.232	0.0108733	11	Vamp8
2.44014e-05	0.388057	0.33	0.163	0.426268	11	Paics
1.37419e-07	0.387394	0.784	0.499	0.00240058	11	Hint1
4.82557e-07	0.38728	0.814	0.502	0.00842978	11	Reep5
1.40343e-06	0.382512	0.268	0.106	0.0245165	11	Smim10l1
2.90276e-07	0.379563	0.433	0.199	0.00507084	11	Vapa
8.77486e-10	0.378032	1	0.764	1.53288e-05	11	Hspe1
2.19706e-07	0.373286	0.278	0.105	0.00383804	11	Npdc1
1.9492e-06	0.372861	0.32	0.139	0.0340505	11	Scpep1
1.86675e-05	0.372685	0.505	0.279	0.326102	11	Gadd45gip1
5.68404e-06	0.372599	0.577	0.315	0.0992944	11	Etfa
6.95013e-06	0.372416	0.588	0.338	0.121412	11	Uqcc2
4.21541e-07	0.368995	0.381	0.169	0.0073639	11	Zcrb1
2.6614e-07	0.36762	0.258	0.095	0.0046492	11	Cbr1
8.90065e-06	0.367614	0.608	0.366	0.155486	11	Anapc13
3.37534e-05	0.367441	0.495	0.282	0.589638	11	Timm8b
0.000249748	0.367156	0.32	0.17	1	11	Pin1
6.54933e-05	0.365769	0.588	0.365	1	11	Cyb5b
4.71139e-07	0.364039	0.691	0.379	0.00823032	11	Ghitm
1.99202e-06	0.363276	0.258	0.102	0.0347986	11	Mpc1
2.979e-07	0.362992	0.309	0.123	0.00520402	11	Derl1
1.20104e-07	0.360478	0.278	0.103	0.0020981	11	Pex2
8.07734e-05	0.35741	0.351	0.184	1	11	D10Jhu81e
1.64891e-07	0.354761	0.876	0.609	0.00288049	11	Dad1
4.03128e-06	0.354417	0.649	0.361	0.0704225	11	Mob4
0.000103275	0.351281	0.381	0.207	1	11	Pdrg1
1.89056e-05	0.350858	0.546	0.306	0.330262	11	Cox20
8.88335e-09	0.347238	0.289	0.099	0.000155183	11	Prkcd
2.88522e-05	0.346265	0.309	0.146	0.50402	11	Lipa
2.59555e-06	0.344019	0.381	0.176	0.0453417	11	Sar1b
5.38355e-05	0.343827	0.423	0.232	0.940453	11	Adh5
1.52748e-05	0.343392	0.856	0.58	0.266836	11	Uqcrb
9.98157e-07	0.341478	0.371	0.166	0.0174368	11	Tm2d2
3.84148e-08	0.338909	0.412	0.173	0.000671068	11	Prkcdbp
6.8857e-06	0.338572	0.732	0.447	0.120286	11	Tmem59
0.00021801	0.338314	0.361	0.197	1	11	Mrps12
1.32082e-05	0.335173	0.825	0.555	0.230734	11	Cox7b
2.95192e-05	0.333297	0.289	0.133	0.51567	11	Rab10
1.27924e-05	0.330583	0.371	0.182	0.223471	11	Churc1
3.77058e-07	0.327223	0.876	0.563	0.00658682	11	Ubc
1.85008e-06	0.327154	0.485	0.241	0.032319	11	Mcfd2
3.34579e-06	0.326559	0.32	0.139	0.0584477	11	Vapb
3.14871e-05	0.325681	0.649	0.369	0.550048	11	Ybx1
2.60201e-05	0.325397	0.392	0.201	0.454546	11	Ssu72
1.95255e-06	0.324717	0.814	0.541	0.0341091	11	Rps27l
0.00218231	0.324141	0.258	0.144	1	11	Rab2a
6.06773e-07	0.323319	0.907	0.706	0.0105997	11	Ndufa4
9.84472e-05	0.322763	0.515	0.297	1	11	Idh3g
2.2104e-05	0.322497	0.32	0.151	0.386136	11	Fkbp8
6.67081e-06	0.32026	0.536	0.29	0.116532	11	Bcap31
3.34598e-06	0.317628	0.299	0.127	0.0584509	11	Eny2
5.2183e-05	0.317134	0.464	0.256	0.911584	11	Comt
0.00129648	0.315997	0.371	0.222	1	11	Gpx4
9.94016e-05	0.314909	0.619	0.394	1	11	Pomp
4.6243e-06	0.313892	0.412	0.199	0.080782	11	BC031181
4.16661e-05	0.312667	0.33	0.161	0.727866	11	Prpf19
0.00436023	0.312227	0.258	0.148	1	11	Ppp2r1a
2.97855e-06	0.311508	0.289	0.12	0.0520322	11	Pam16
0.000152841	0.310532	0.34	0.178	1	11	Snrnp27
5.58797e-08	0.30692	0.464	0.207	0.000976162	11	Plpp3
4.03266e-05	0.305866	0.268	0.121	0.704465	11	Eif4e
6.57747e-06	0.305361	0.629	0.358	0.114902	11	Ndufb6
0.000120106	0.305084	0.268	0.128	1	11	Tmem33
0.000177422	0.305001	0.577	0.354	1	11	Rsrp1
0.00023234	0.302415	0.309	0.16	1	11	Fkbp4
4.77202e-06	0.301585	0.608	0.338	0.0833623	11	Ndufb2
0.000454816	0.301002	0.258	0.131	1	11	Slc6a6
0.000233526	0.298064	0.361	0.195	1	11	Jtb
4.86806e-05	0.296655	0.835	0.599	0.850401	11	Sod1
2.15649e-05	0.296651	0.423	0.215	0.376717	11	Mrpl20
1.1034e-06	0.296232	0.34	0.145	0.0192752	11	E330017L17Rik
2.37675e-06	0.296129	0.351	0.154	0.0415194	11	Nr4a1
3.71417e-05	0.294575	0.876	0.598	0.648829	11	Gnas
6.86111e-07	0.294519	0.258	0.096	0.0119857	11	Akt1s1
5.5267e-07	0.294135	0.392	0.172	0.0096546	11	Psmc4
2.75342e-05	0.293895	0.412	0.212	0.480995	11	Psmb7
4.21504e-07	0.293593	0.361	0.15	0.00736324	11	Cenpx
0.00158716	0.292523	0.289	0.158	1	11	Napa
0.0001791	0.291572	0.33	0.171	1	11	Ube2l3
0.00101556	0.291556	0.289	0.154	1	11	RP23-269H21.1
6.94242e-05	0.29084	0.423	0.226	1	11	Il10rb
0.000396628	0.289888	0.474	0.279	1	11	Gabarapl1
0.000999999	0.289736	0.649	0.429	1	11	Psmb3
0.000735674	0.285314	0.485	0.297	1	11	Map1lc3b
1.17736e-05	0.283129	0.402	0.197	0.205672	11	Sod2
8.76255e-05	0.282682	0.649	0.391	1	11	Romo1
0.000945939	0.282586	0.351	0.202	1	11	Sf3b5
0.00011885	0.28208	0.784	0.542	1	11	Pebp1
4.3312e-05	0.28161	0.619	0.364	0.756618	11	Ndufb11
0.00016437	0.279975	0.412	0.225	1	11	Lsm6
0.000187896	0.277496	0.918	0.747	1	11	Cox6c
1.33243e-05	0.27635	0.948	0.776	0.232763	11	Cox4i1
0.000261467	0.275955	0.268	0.131	1	11	Trappc6a
0.000285287	0.273991	0.515	0.304	1	11	Fkbp2
0.000974239	0.273002	0.536	0.333	1	11	Atp6v0e
0.000200669	0.269959	0.66	0.408	1	11	Cops9
5.76451e-05	0.268374	0.907	0.67	1	11	Atp5j
0.00139956	0.266877	0.546	0.338	1	11	Scarb1
5.48741e-06	0.263666	0.289	0.122	0.0958596	11	Ndufaf8
3.07594e-05	0.263214	0.907	0.69	0.537335	11	mt-Co1
0.000313205	0.263019	0.289	0.144	1	11	Ndrg2
0.00127352	0.262783	0.309	0.172	1	11	Stoml2
0.000164782	0.262461	0.392	0.212	1	11	Mrpl54
0.000873486	0.262357	0.814	0.586	1	11	Cox8a
0.000259606	0.262253	0.309	0.159	1	11	Pigp
1.54368e-05	0.262242	0.33	0.151	0.269665	11	Eci1
0.000351751	0.261372	0.515	0.311	1	11	Ndufb3
0.000975263	0.260799	0.464	0.281	1	11	Ndufs6
[truncated: 892 more rows]
