# Supplementary material for: Mapping a mammalian adult adrenal gland hierarchy across species by microwell-seq
Source: Cell Regen. 2020 Aug 3;9:11. doi: 10.1186/s13619-020-00042-8 (PMC7396412; doi:10.1186/s13619-020-00042-8)
Supplement: Supplementary file 5 — Additional file 5: Table S4. Differentially expressed genes detected in the human adrenal gland. [file 13619_2020_42_MOESM5_ESM.xlsx]

## Sheet: Sheet1
p_val	avg_logFC	pct.1	pct.2	p_val_adj	cluster	gene		cell type
0	1.90843	0.638	0.114	0	1	CCL5		CD8 T cell
6.44662e-214	1.73759	0.466	0.118	1.23562e-209	1	GZMB
1.96326e-280	1.61505	0.43	0.069	3.76298e-276	1	CST7
6.76878e-100	1.49436	0.195	0.037	1.29737e-95	1	GNLY
3.32095e-178	1.47061	0.293	0.048	6.36526e-174	1	TRBC1
3.149e-200	1.44141	0.351	0.064	6.03568e-196	1	NKG7
8.86699e-191	1.42755	0.295	0.045	1.69954e-186	1	CD7
1.19648e-175	1.42543	0.35	0.074	2.2933e-171	1	TRBC2
7.50886e-141	1.28364	0.311	0.071	1.43922e-136	1	HMGB2
2.39096e-142	1.25638	0.217	0.031	4.58275e-138	1	CXCR6
9.84619e-155	1.23485	0.241	0.035	1.88722e-150	1	CTSW
1.35338e-163	1.22891	0.221	0.026	2.59403e-159	1	GZMA
3.51934e-137	1.22188	0.26	0.049	6.74552e-133	1	IL32
1.63008e-154	1.21927	0.23	0.031	3.12438e-150	1	TRAC
3.35944e-140	1.20635	0.227	0.035	6.43904e-136	1	CD3D
3.11689e-157	1.20008	0.218	0.027	5.97414e-153	1	GZMK
9.3092e-136	1.15552	0.198	0.026	1.78429e-131	1	CD2
1.78321e-124	1.14541	0.329	0.088	3.41788e-120	1	ISG20
5.52958e-142	1.1453	0.212	0.029	1.05985e-137	1	CD8A
5.50545e-150	1.12006	0.534	0.21	1.05523e-145	1	CXCR4
1.73905e-89	1.00651	0.241	0.063	3.33324e-85	1	PTPRC
1.9552e-100	0.977438	0.163	0.024	3.74754e-96	1	GZMH
4.46204e-117	0.953214	0.572	0.274	8.5524e-113	1	ARHGDIB
1.72273e-82	0.943408	0.199	0.046	3.30196e-78	1	IL2RG
3.57197e-83	0.943323	0.183	0.039	6.8464e-79	1	CYTIP
2.93957e-62	0.874499	0.214	0.067	5.63427e-58	1	TUBA4A
1.4197e-50	0.856629	0.256	0.108	2.72114e-46	1	LEPROTL1
1.93322e-68	0.847678	0.492	0.284	3.70539e-64	1	CREM
4.55889e-56	0.802191	0.165	0.045	8.73803e-52	1	GNG2
6.95482e-31	0.772333	0.165	0.067	1.33303e-26	1	STMN1
5.0304e-43	0.766402	0.153	0.047	9.64176e-39	1	DUSP2
1.56931e-64	0.727588	0.395	0.182	3.00789e-60	1	RGS1
6.93618e-39	0.703204	0.234	0.103	1.32946e-34	1	BIRC3
1.10576e-24	0.65457	0.185	0.09	2.11941e-20	1	ISG15
8.09632e-33	0.64669	0.18	0.074	1.55182e-28	1	ADGRE5
1.71669e-46	0.646688	0.502	0.337	3.29038e-42	1	SARAF
1.09246e-54	0.645986	0.539	0.355	2.09393e-50	1	CALM1
1.92304e-52	0.615624	0.636	0.473	3.68588e-48	1	BTG1
6.21519e-34	0.607637	0.303	0.163	1.19127e-29	1	ALOX5AP
1.02273e-119	0.606875	0.848	0.565	1.96026e-115	1	SRGN
2.31094e-219	0.601513	0.998	0.961	4.42938e-215	1	RPS27
3.37351e-25	0.584799	0.377	0.261	6.466e-21	1	TSC22D3
1.30867e-15	0.5693	0.154	0.084	2.50833e-11	1	ZFP36L2
4.30196e-154	0.55038	0.976	0.909	8.24556e-150	1	RPS19
1.58961e-37	0.518321	0.468	0.305	3.04681e-33	1	LITAF
3.54052e-26	0.515451	0.469	0.356	6.78611e-22	1	HLA-A
3.89104e-45	0.500324	0.626	0.467	7.45795e-41	1	HLA-C
1.66945e-60	0.491434	0.792	0.659	3.19983e-56	1	PTMA
3.55913e-99	0.4754	0.945	0.874	6.82179e-95	1	RPS29
2.6463e-63	0.472944	0.838	0.709	5.07216e-59	1	HLA-B
9.86308e-59	0.469217	0.815	0.719	1.89046e-54	1	RPS3
7.35844e-12	0.467172	0.187	0.121	1.41039e-07	1	SURF4
8.60973e-196	0.459213	1	0.996	1.65023e-191	1	B2M
5.05661e-17	0.458687	0.218	0.129	9.69201e-13	1	HCST
1.87297e-19	0.45696	0.303	0.195	3.58993e-15	1	IFITM2
8.75066e-50	0.45405	0.743	0.62	1.67724e-45	1	RPL28
1.76827e-11	0.445827	0.263	0.191	3.38924e-07	1	SRSF7
7.27105e-17	0.442071	0.168	0.089	1.39364e-12	1	TNFRSF1B
2.82825e-10	0.434068	0.178	0.118	5.42091e-06	1	HMGN1
6.73297e-20	0.432302	0.415	0.316	1.29051e-15	1	SUB1
1.24186e-14	0.430623	0.308	0.219	2.38027e-10	1	DDIT4
1.26703e-52	0.424834	0.857	0.793	2.42852e-48	1	GAPDH
2.56359e-52	0.423666	0.839	0.749	4.91362e-48	1	RPL10
2.88989e-09	0.416617	0.314	0.259	5.53905e-05	1	HMGB1
9.498e-08	0.410075	0.188	0.138	0.00182048	1	CDK2AP2
6.17435e-09	0.40694	0.153	0.1	0.000118344	1	SYAP1
1.70224e-09	0.39836	0.241	0.179	3.26269e-05	1	SRSF2
3.91712e-42	0.391857	0.81	0.735	7.50795e-38	1	RPS16
2.48728e-143	0.390789	1	0.998	4.76737e-139	1	TMSB4X
3.23788e-08	0.381201	0.206	0.15	0.000620604	1	YPEL5
2.9495e-13	0.381021	0.3	0.212	5.65331e-09	1	LCP1
3.84162e-43	0.379958	0.828	0.75	7.36323e-39	1	RPS12
2.76537e-31	0.373523	0.72	0.636	5.30038e-27	1	RPS15A
1.62391e-11	0.373393	0.332	0.259	3.11254e-07	1	SON
2.60229e-13	0.37031	0.428	0.355	4.98781e-09	1	RPSA
4.69293e-20	0.367415	0.395	0.273	8.99493e-16	1	CD44
3.6514e-62	0.360746	0.941	0.883	6.99864e-58	1	RPL21
3.17342e-50	0.35409	0.892	0.835	6.08249e-46	1	RPS27A
5.51045e-15	0.352711	0.431	0.344	1.05619e-10	1	TAGLN2
1.05423e-24	0.352375	0.668	0.591	2.02064e-20	1	RPL18A
7.30493e-49	0.345949	0.911	0.852	1.40014e-44	1	RPS18
1.16531e-22	0.344107	0.663	0.582	2.23355e-18	1	PFN1
1.84185e-09	0.342025	0.163	0.105	3.53027e-05	1	LPXN
5.29581e-09	0.338824	0.189	0.129	0.000101505	1	MSN
1.38462e-34	0.332367	0.819	0.762	2.6539e-30	1	RPLP2
3.79228e-12	0.326925	0.295	0.21	7.26866e-08	1	CD53
1.02554e-40	0.326569	0.893	0.836	1.96566e-36	1	RPL27A
5.69799e-13	0.325807	0.507	0.447	1.09213e-08	1	RPL23A
1.20257e-47	0.322544	0.906	0.849	2.30496e-43	1	RPS6
3.5585e-29	0.321192	0.801	0.73	6.82057e-25	1	RPL30
7.40322e-43	0.31981	0.912	0.863	1.41897e-38	1	RPL13
2.29074e-07	0.316162	0.389	0.352	0.00439065	1	PGK1
0.000165832	0.313151	0.16	0.126	1	1	ENSA
1.62366e-06	0.310706	0.299	0.253	0.0311206	1	RPL36A
5.57305e-21	0.300336	0.736	0.669	1.06819e-16	1	RPS20
9.12881e-05	0.293337	0.276	0.243	1	1	HNRNPA1
1.06644e-50	0.290856	0.968	0.94	2.04404e-46	1	RPLP1
1.90718e-07	0.287276	0.456	0.425	0.00365549	1	RPL14
2.3159e-09	0.285981	0.402	0.34	4.43888e-05	1	ATP1B3
4.87996e-06	0.283549	0.32	0.279	0.0935341	1	CD99
2.51089e-25	0.281927	0.813	0.778	4.81263e-21	1	RPL32
1.76741e-28	0.279397	0.86	0.801	3.38759e-24	1	RPL13A
4.29163e-05	0.2708	0.308	0.275	0.822578	1	YWHAB
1.22519e-10	0.268118	0.538	0.492	2.34832e-06	1	RPS4X
8.97573e-07	0.264486	0.175	0.124	0.0172038	1	SAMSN1
0.000183894	0.264246	0.254	0.219	1	1	SRSF3
7.46475e-13	0.262055	0.623	0.583	1.43077e-08	1	RPS21
8.73686e-13	0.255607	0.599	0.548	1.67459e-08	1	RPL36AL
2.86469e-38	0.254374	0.965	0.926	5.49075e-34	1	RPS14
1.31426e-191	2.2286	0.439	0.113	2.51904e-187	2	FABP4		NK cell
0	1.82967	0.694	0.157	0	2	ACP5
4.00089e-173	1.82303	0.675	0.319	7.66851e-169	2	SPP1
0	1.65902	0.931	0.494	0	2	CSTB
0	1.64856	0.644	0.133	0	2	GPNMB
0	1.64005	0.607	0.139	0	2	FABP5
0	1.6387	0.945	0.463	0	2	LGALS3
0	1.61524	0.781	0.255	0	2	CD52
2.21631e-220	1.39754	0.417	0.082	4.248e-216	2	FBP1
3.17207e-296	1.27549	0.953	0.657	6.07991e-292	2	APOC1
2.64436e-202	1.26863	0.41	0.084	5.06844e-198	2	TREM2
2.57089e-173	1.26042	0.544	0.185	4.92763e-169	2	LGMN
1.82401e-174	1.21691	0.266	0.037	3.49608e-170	2	LPL
1.31468e-149	1.17689	0.262	0.043	2.51984e-145	2	CD36
1.11608e-177	1.1618	0.74	0.363	2.1392e-173	2	ANXA1
4.73396e-166	1.1596	0.25	0.033	9.07359e-162	2	SDC2
0	1.1552	0.935	0.541	0	2	S100A11
9.4324e-155	1.1483	0.385	0.096	1.80791e-150	2	MGLL
8.90149e-134	1.10978	0.41	0.125	1.70615e-129	2	LIPA
2.07269e-233	1.10932	0.839	0.495	3.97273e-229	2	ANXA2
7.33311e-172	1.10602	0.631	0.253	1.40554e-167	2	CTSS
0	1.04827	1	0.997	0	2	FTL
1.03815e-137	1.03935	0.502	0.178	1.98983e-133	2	CAPG
1.63061e-124	1.02325	0.268	0.056	3.12538e-120	2	CYP27A1
4.663e-122	1.00723	0.349	0.094	8.93757e-118	2	MS4A4A
7.9934e-92	1.00359	0.465	0.203	1.53209e-87	2	IL1RN
1.60973e-210	0.983835	0.836	0.434	3.08537e-206	2	TYROBP
6.8422e-83	0.983242	0.204	0.047	1.31144e-78	2	SDS
5.81317e-116	0.981383	0.298	0.072	1.11421e-111	2	SNX10
9.6613e-130	0.967489	0.562	0.231	1.85178e-125	2	GRN
1.09551e-225	0.943207	0.923	0.626	2.09977e-221	2	CTSB
9.04936e-256	0.929114	0.953	0.683	1.73449e-251	2	SH3BGRL3
2.39863e-80	0.890487	0.396	0.16	4.59745e-76	2	VSIG4
4.50434e-107	0.868261	0.167	0.023	8.63348e-103	2	PLA2G7
2.04089e-83	0.848253	0.181	0.036	3.91178e-79	2	GM2A
1.16297e-82	0.840037	0.513	0.261	2.22907e-78	2	ASAH1
5.15142e-218	0.838393	0.952	0.741	9.87373e-214	2	S100A6
3.62316e-58	0.833699	0.195	0.057	6.94451e-54	2	RGCC
7.64333e-78	0.833553	0.312	0.107	1.465e-73	2	FTLP3
1.40412e-82	0.818605	0.459	0.205	2.69127e-78	2	BLVRB
2.97496e-71	0.811253	0.276	0.091	5.7021e-67	2	RNF130
8.34212e-64	0.806167	0.396	0.186	1.59893e-59	2	PLD3
3.57198e-98	0.801643	0.594	0.31	6.84642e-94	2	ATP6V1F
9.45372e-130	0.798409	0.851	0.638	1.81199e-125	2	CTSD
4.92812e-96	0.790102	0.722	0.464	9.44572e-92	2	TXN
1.92347e-65	0.788816	0.376	0.163	3.68672e-61	2	C15orf48
8.54894e-65	0.782428	0.291	0.105	1.63857e-60	2	MMP19
6.90991e-185	0.779252	0.926	0.738	1.32442e-180	2	CD63
1.24614e-67	0.771217	0.225	0.065	2.38847e-63	2	SLC31A2
3.25938e-168	0.771118	0.903	0.621	6.24724e-164	2	VIM
3.72088e-151	0.764948	0.876	0.6	7.13182e-147	2	S100A4
1.07752e-89	0.760645	0.6	0.316	2.06529e-85	2	CTSL
7.36405e-225	0.747627	0.98	0.839	1.41147e-220	2	TMSB10
2.46186e-114	0.736065	0.801	0.557	4.71864e-110	2	ANXA5
2.49371e-57	0.730615	0.3	0.12	4.7797e-53	2	HEXB
3.92884e-202	0.719125	0.975	0.824	7.53042e-198	2	SAT1
8.98853e-55	0.716817	0.19	0.057	1.72283e-50	2	CPM
1.22091e-113	0.712771	0.791	0.544	2.34012e-109	2	NPC2
1.30595e-44	0.71185	0.156	0.047	2.50312e-40	2	MMP9
8.59791e-112	0.703968	0.768	0.449	1.64796e-107	2	LAPTM5
9.65166e-51	0.693209	0.547	0.351	1.84993e-46	2	CD9
1.24382e-54	0.687262	0.209	0.066	2.38402e-50	2	FGR
3.38436e-51	0.685671	0.307	0.13	6.48679e-47	2	BID
7.22364e-57	0.654669	0.33	0.135	1.38456e-52	2	VAMP8
1.21887e-87	0.654598	0.783	0.546	2.3362e-83	2	S100A10
5.96715e-60	0.651223	0.538	0.311	1.14372e-55	2	NOP10
7.52295e-48	0.649278	0.311	0.136	1.44192e-43	2	MS4A7
4.01219e-61	0.647103	0.418	0.196	7.69016e-57	2	ARPC5
2.50116e-62	0.636989	0.579	0.344	4.79398e-58	2	EMP3
2.27777e-55	0.63681	0.492	0.277	4.36581e-51	2	CLIC1
1.00716e-57	0.636311	0.486	0.256	1.93042e-53	2	PLAUR
4.59796e-63	0.630595	0.542	0.299	8.8129e-59	2	BCL2A1
9.31534e-64	0.630188	0.687	0.486	1.78547e-59	2	APOE
6.0251e-286	0.628509	1	0.997	1.15483e-281	2	FTH1
8.32688e-95	0.62159	0.834	0.646	1.59601e-90	2	LGALS1
3.46826e-52	0.62139	0.514	0.298	6.64762e-48	2	LITAF
5.32901e-24	0.618813	0.276	0.155	1.02141e-19	2	TNFAIP6
3.59746e-48	0.61116	0.513	0.32	6.89526e-44	2	GSTO1
2.43243e-41	0.610367	0.287	0.129	4.66223e-37	2	CD82
1.20139e-43	0.606181	0.187	0.063	2.3027e-39	2	IGSF6
2.42118e-41	0.60614	0.165	0.054	4.64067e-37	2	CORO1C
7.63976e-75	0.600002	0.793	0.579	1.46431e-70	2	PLIN2
4.2912e-32	0.599588	0.19	0.078	8.22495e-28	2	OLR1
3.44165e-36	0.598436	0.341	0.18	6.59662e-32	2	GPR183
6.43175e-38	0.59621	0.303	0.147	1.23277e-33	2	GLUL
9.7577e-45	0.591681	0.464	0.275	1.87026e-40	2	GNG5
4.55333e-44	0.582858	0.463	0.263	8.72737e-40	2	CD44
4.71519e-40	0.580147	0.329	0.161	9.0376e-36	2	CYBA
1.0899e-41	0.577178	0.428	0.243	2.08901e-37	2	YBX1
5.88133e-38	0.573156	0.305	0.146	1.12728e-33	2	ITGB2
3.93733e-37	0.566069	0.25	0.11	7.54668e-33	2	CCRL2
4.01243e-32	0.564017	0.265	0.131	7.69063e-28	2	ARL8B
4.30669e-33	0.563241	0.265	0.128	8.25464e-29	2	PPT1
1.7831e-30	0.562366	0.352	0.206	3.41766e-26	2	CREG1
6.26675e-33	0.562211	0.322	0.173	1.20115e-28	2	ZNF706
2.76574e-35	0.560163	0.227	0.097	5.3011e-31	2	H2AFY
4.0243e-45	0.55948	0.528	0.339	7.71338e-41	2	DBI
5.34216e-58	0.556787	0.63	0.407	1.02393e-53	2	SDCBP
2.1088e-41	0.556444	0.342	0.168	4.04194e-37	2	C5AR1
2.03154e-29	0.556061	0.559	0.421	3.89386e-25	2	CCL20
8.74959e-33	0.554983	0.176	0.069	1.67703e-28	2	GLIPR2
3.16574e-57	0.554022	0.632	0.423	6.06778e-53	2	ARPC2
1.15318e-95	0.551748	0.91	0.788	2.21029e-91	2	PSAP
3.02754e-32	0.547316	0.307	0.163	5.80289e-28	2	TALDO1
4.08346e-33	0.546729	0.178	0.069	7.82676e-29	2	CXCL16
1.08384e-53	0.542895	0.581	0.349	2.07739e-49	2	FCER1G
9.45866e-50	0.542193	0.622	0.433	1.81294e-45	2	ARPC3
3.42186e-29	0.536499	0.154	0.059	6.55868e-25	2	LGALS9
2.2949e-23	0.536311	0.189	0.092	4.39863e-19	2	HMGA1
2.70203e-31	0.525428	0.34	0.192	5.17898e-27	2	CD164
1.68366e-27	0.52395	0.172	0.072	3.22707e-23	2	SQRDL
4.32075e-40	0.52185	0.521	0.33	8.28159e-36	2	TAGLN2
4.90314e-32	0.518826	0.319	0.168	9.39785e-28	2	AQP9
4.29739e-41	0.514678	0.558	0.38	8.2368e-37	2	PRDX1
3.53027e-33	0.509532	0.319	0.168	6.76647e-29	2	TUBB
1.83721e-18	0.507032	0.24	0.141	3.52137e-14	2	ACSL1
1.06408e-76	0.503913	0.83	0.65	2.03952e-72	2	CFL1
1.62969e-14	0.501637	0.331	0.233	3.12363e-10	2	SGK1
1.93245e-21	0.501272	0.166	0.079	3.70393e-17	2	BLOC1S2
6.18576e-35	0.500871	0.233	0.1	1.18563e-30	2	EMP1
2.40804e-30	0.497657	0.256	0.124	4.61549e-26	2	HCST
3.45596e-28	0.495376	0.328	0.185	6.62404e-24	2	MGAT1
1.22478e-32	0.494542	0.29	0.144	2.34754e-28	2	FXYD5
1.31363e-28	0.492692	0.45	0.299	2.51784e-24	2	LMNA
1.39621e-29	0.492453	0.41	0.254	2.67612e-25	2	PHLDA1
3.49718e-58	0.478223	0.753	0.568	6.70304e-54	2	PFN1
3.52309e-23	0.474982	0.204	0.101	6.75271e-19	2	GSN
4.75257e-26	0.474235	0.231	0.114	9.10925e-22	2	MPP1
2.79491e-28	0.469615	0.183	0.077	5.357e-24	2	UCP2
1.39084e-23	0.467427	0.364	0.231	2.66581e-19	2	FKBP1A
2.31204e-22	0.466179	0.254	0.142	4.43148e-18	2	TUBA1C
8.71143e-22	0.462139	0.25	0.14	1.66972e-17	2	VAT1
2.97325e-34	0.461821	0.37	0.199	5.69883e-30	2	CD53
5.52585e-34	0.458224	0.489	0.313	1.05914e-29	2	TUBA1B
2.08459e-22	0.45092	0.281	0.163	3.99553e-18	2	ATP6AP1
3.5068e-20	0.450446	0.232	0.128	6.72148e-16	2	TNIP1
2.70307e-14	0.448702	0.158	0.087	5.18097e-10	2	LTA4H
1.79793e-22	0.447455	0.252	0.136	3.44609e-18	2	TPM4
1.91726e-61	0.446914	0.862	0.747	3.67481e-57	2	ACTB
6.308e-20	0.444462	0.153	0.071	1.20905e-15	2	TYMP
2.32689e-25	0.444325	0.407	0.265	4.45995e-21	2	RAB7A
4.0274e-22	0.442869	0.244	0.132	7.71932e-18	2	UPP1
2.63355e-20	0.442715	0.216	0.114	5.04772e-16	2	KYNU
1.66593e-30	0.437269	0.365	0.202	3.19308e-26	2	LCP1
1.36726e-23	0.435553	0.252	0.133	2.62063e-19	2	PLEK
1.07799e-23	0.435344	0.16	0.069	2.06618e-19	2	ABRACL
7.60848e-32	0.434949	0.61	0.466	1.45832e-27	2	PSMA7
2.58114e-21	0.432709	0.26	0.147	4.94726e-17	2	HM13
3.25585e-20	0.427018	0.229	0.125	6.24048e-16	2	ATP6V1B2
1.28346e-18	0.423976	0.206	0.111	2.46e-14	2	MFSD1
6.39597e-14	0.420449	0.37	0.266	1.22592e-09	2	KLF6
2.98311e-20	0.417999	0.297	0.179	5.71773e-16	2	RAB1A
7.30175e-18	0.414762	0.203	0.109	1.39953e-13	2	RNASET2
4.96644e-12	0.414323	0.172	0.102	9.51917e-08	2	IFI6
6.81738e-24	0.412349	0.44	0.298	1.30669e-19	2	ATP6V0B
1.02388e-19	0.405384	0.318	0.198	1.96248e-15	2	CDC42
1.6746e-13	0.404373	0.208	0.128	3.20971e-09	2	FAM96A
8.39997e-16	0.402301	0.296	0.196	1.61002e-11	2	BCAP31
1.84063e-21	0.400475	0.318	0.19	3.52793e-17	2	ARPC1B
1.98996e-11	0.395767	0.294	0.213	3.81415e-07	2	GLRX
1.69939e-12	0.393656	0.161	0.093	3.25721e-08	2	STX4
8.65553e-15	0.390481	0.283	0.185	1.65901e-10	2	CALM3
1.17032e-17	0.388571	0.251	0.147	2.24315e-13	2	CAP1
2.45707e-15	0.388259	0.335	0.231	4.70946e-11	2	AP2S1
2.12808e-14	0.387324	0.166	0.091	4.07889e-10	2	NCOA4
4.12142e-14	0.385855	0.211	0.127	7.89952e-10	2	CMTM6
5.9429e-19	0.384695	0.318	0.2	1.13908e-14	2	CD83
7.71274e-14	0.384586	0.23	0.143	1.4783e-09	2	PLEKHB2
4.66946e-13	0.382007	0.191	0.115	8.94996e-09	2	LRPAP1
4.57393e-15	0.381456	0.196	0.111	8.76685e-11	2	APLP2
2.08748e-13	0.380677	0.265	0.175	4.00106e-09	2	SH3BGRL
1.37622e-67	0.378846	0.942	0.838	2.63781e-63	2	SOD2
4.49775e-16	0.374744	0.27	0.168	8.62085e-12	2	CALR
9.99005e-18	0.373489	0.161	0.079	1.91479e-13	2	HCK
2.21158e-16	0.364858	0.228	0.132	4.23893e-12	2	RILPL2
9.38666e-20	0.363815	0.158	0.073	1.79914e-15	2	CD48
3.61194e-12	0.349367	0.206	0.128	6.92301e-08	2	NAA50
4.8974e-20	0.348795	0.53	0.407	9.38684e-16	2	ENO1
3.77382e-11	0.341458	0.201	0.127	7.23329e-07	2	BLOC1S1
6.50392e-12	0.34101	0.254	0.17	1.24661e-07	2	RNH1
5.22714e-13	0.335185	0.302	0.206	1.00189e-08	2	GLA
5.96902e-13	0.334992	0.264	0.175	1.14408e-08	2	MYDGF
1.51506e-07	0.33301	0.168	0.115	0.00290392	2	TMBIM1
3.01256e-11	0.332952	0.344	0.256	5.77417e-07	2	COX5A
5.28236e-13	0.32763	0.155	0.085	1.01247e-08	2	ARRB2
5.17929e-13	0.325903	0.249	0.158	9.92715e-09	2	CTSC
3.88183e-16	0.32527	0.24	0.14	7.44031e-12	2	GMFG
3.03363e-10	0.323145	0.198	0.128	5.81456e-06	2	PEA15
1.13138e-14	0.321487	0.558	0.472	2.16851e-10	2	RHOA
2.12167e-13	0.3208	0.197	0.115	4.0666e-09	2	EHD1
5.40426e-92	0.319647	0.997	0.998	1.03584e-87	2	TMSB4X
1.25179e-11	0.318919	0.305	0.214	2.39931e-07	2	FCGRT
2.36867e-09	0.31852	0.155	0.096	4.54004e-05	2	ATP6V1C1
6.76354e-27	0.318204	0.775	0.684	1.29637e-22	2	OAZ1
9.09492e-13	0.317899	0.469	0.374	1.74322e-08	2	ATP6V1G1
1.34324e-13	0.317167	0.418	0.314	2.57458e-09	2	NINJ1
8.35324e-08	0.316525	0.174	0.118	0.00160107	2	PIM3
9.90038e-11	0.316476	0.373	0.291	1.89761e-06	2	TCEB1
4.26158e-12	0.316395	0.183	0.109	8.16816e-08	2	SYNGR2
1.98271e-16	0.315751	0.226	0.128	3.80027e-12	2	GRB2
2.63812e-10	0.315418	0.36	0.279	5.05649e-06	2	NDUFB9
4.60377e-12	0.309142	0.242	0.156	8.82405e-08	2	CD163
1.03987e-10	0.306749	0.38	0.294	1.99312e-06	2	POMP
2.05172e-08	0.305997	0.226	0.16	0.000393253	2	TMED9
3.54487e-10	0.304809	0.257	0.179	6.79444e-06	2	ACTR3
3.92535e-10	0.304673	0.174	0.108	7.52372e-06	2	PSMD7
1.50943e-08	0.300215	0.151	0.095	0.000289312	2	C4orf48
2.0785e-08	0.298012	0.156	0.1	0.000398387	2	CANX
1.58889e-09	0.29137	0.156	0.095	3.04542e-05	2	MOB1A
4.10666e-09	0.290642	0.248	0.175	7.87123e-05	2	MAP2K3
7.27651e-14	0.290449	0.566	0.477	1.39469e-09	2	PKM
8.29031e-10	0.290142	0.152	0.091	1.589e-05	2	ATP2B1
4.05428e-17	0.288466	0.617	0.514	7.77084e-13	2	PPIA
2.15775e-11	0.286901	0.234	0.151	4.13576e-07	2	TPM3
9.51551e-09	0.283276	0.181	0.118	0.000182384	2	ADA
1.34376e-06	0.27912	0.201	0.147	0.0257559	2	TUBB4B
1.44081e-05	0.277856	0.206	0.157	0.276159	2	SMS
1.47814e-07	0.276674	0.209	0.149	0.00283314	2	GTF3C6
2.42464e-07	0.274759	0.17	0.116	0.0046473	2	RPN1
1.22516e-06	0.273936	0.199	0.144	0.0234826	2	ATP6AP2
4.46864e-12	0.271287	0.435	0.335	8.56505e-08	2	ATP1B3
5.72319e-18	0.26907	0.789	0.699	1.09696e-13	2	NFKBIA
2.44081e-07	0.265206	0.247	0.183	0.00467831	2	ARHGDIA
2.9637e-74	0.26335	1	0.996	5.68052e-70	2	B2M
7.58549e-08	0.263278	0.153	0.098	0.00145391	2	ETS2
9.97715e-07	0.261187	0.243	0.183	0.0191232	2	RAB5C
2.5546e-05	0.260338	0.263	0.203	0.48964	2	RGS1
1.64103e-10	0.259922	0.476	0.392	3.14536e-06	2	ATP5G3
1.20388e-06	0.256249	0.199	0.144	0.0230747	2	CFLAR
3.15981e-05	0.255674	0.152	0.111	0.605641	2	LMAN2
6.46813e-05	0.255187	0.189	0.146	1	2	SOAT1
6.15715e-07	0.254162	0.241	0.18	0.0118014	2	VDAC1
3.20716e-09	0.25037	0.168	0.104	6.14716e-05	2	LPXN
0	2.17246	0.611	0.14	0	3	CCL4L2		Macrophage
6.46144e-235	1.94028	0.446	0.092	1.23846e-230	3	CCL3L3
0	1.87739	0.851	0.24	0	3	C1QA
9.0671e-290	1.75078	0.82	0.388	1.73789e-285	3	CCL4
0	1.74835	0.8	0.221	0	3	C1QB
0	1.6951	0.711	0.208	0	3	RNASE1
2.07543e-245	1.61302	0.795	0.395	3.97797e-241	3	CCL3
4.63085e-303	1.59317	0.513	0.093	8.87595e-299	3	C1QC
1.84538e-217	1.37024	0.49	0.12	3.53704e-213	3	CD163
1.56261e-159	1.3589	0.53	0.198	2.99505e-155	3	SEPP1
3.82384e-203	1.33421	0.385	0.073	7.32915e-199	3	MS4A6A
3.40828e-117	1.27912	0.346	0.101	6.53265e-113	3	NR4A2
2.60705e-128	1.26461	0.272	0.056	4.99694e-124	3	LYVE1
4.41408e-167	1.2604	0.404	0.099	8.46046e-163	3	FCGR3A
2.88648e-223	1.25261	0.852	0.541	5.53252e-219	3	HSP90AA1
1.38573e-134	1.21177	0.31	0.07	2.65603e-130	3	STAB1
2.42091e-141	1.18517	0.491	0.174	4.64017e-137	3	HSPH1
4.34241e-114	1.15772	0.202	0.033	8.3231e-110	3	IER5
4.19758e-245	1.11378	0.937	0.658	8.0455e-241	3	HSPA1A
2.09363e-95	1.09913	0.162	0.025	4.01286e-91	3	DNAJA4
4.25905e-128	1.07833	0.482	0.176	8.16333e-124	3	CD83
4.59351e-115	1.06029	0.218	0.038	8.80438e-111	3	MRC1
6.68425e-77	1.05336	0.394	0.17	1.28117e-72	3	TNFAIP3
9.33234e-98	1.05018	0.441	0.177	1.78873e-93	3	RGS1
2.11033e-77	1.04404	0.214	0.054	4.04486e-73	3	TNF
1.6729e-48	1.00822	0.202	0.071	3.20644e-44	3	EGR1
1.81506e-96	1.00642	0.248	0.06	3.47893e-92	3	TGFBI
7.72869e-111	1.00518	0.177	0.025	1.48136e-106	3	SLCO2B1
1.24336e-135	0.959717	0.749	0.456	2.38314e-131	3	HSPA1B
3.06192e-64	0.948785	0.212	0.063	5.86879e-60	3	ABL2
8.65528e-98	0.947074	0.221	0.046	1.65896e-93	3	CSF1R
5.20958e-78	0.94083	0.383	0.157	9.98521e-74	3	CD14
2.96885e-88	0.923511	0.152	0.023	5.69039e-84	3	KCTD12
2.39174e-78	0.916328	0.246	0.07	4.58425e-74	3	CYBB
2.69394e-56	0.895263	0.214	0.07	5.16347e-52	3	BAG3
3.56017e-62	0.826863	0.207	0.061	6.82377e-58	3	CTSZ
4.64342e-66	0.811697	0.184	0.046	8.90005e-62	3	TMIGD3
3.96364e-48	0.809037	0.356	0.178	7.59711e-44	3	GPR183
1.98639e-52	0.800515	0.211	0.071	3.80731e-48	3	HLA-DQB1
1.03428e-56	0.793717	0.244	0.086	1.9824e-52	3	CD81
1.64065e-118	0.778382	0.889	0.701	3.14464e-114	3	CD74
9.85616e-72	0.768596	0.472	0.23	1.88913e-67	3	AIF1
1.34765e-48	0.760627	0.418	0.232	2.58303e-44	3	HLA-DPA1
1.9269e-62	0.756036	0.529	0.303	3.69329e-58	3	HLA-DRB1
1.41745e-44	0.75523	0.414	0.239	2.71682e-40	3	HLA-DPB1
8.06482e-64	0.754997	0.376	0.164	1.54578e-59	3	VSIG4
7.28123e-51	0.754868	0.186	0.057	1.39559e-46	3	A2M
3.95581e-98	0.753102	0.767	0.543	7.58209e-94	3	HLA-DRA
1.97654e-51	0.750019	0.186	0.057	3.78843e-47	3	C1orf162
3.90212e-49	0.74704	0.211	0.074	7.4792e-45	3	GNAI2
5.90834e-39	0.737766	0.257	0.118	1.13245e-34	3	ZFP36L1
1.15023e-52	0.735907	0.326	0.147	2.20465e-48	3	CTSC
4.32929e-53	0.730367	0.156	0.04	8.29795e-49	3	FCGR2A
6.01679e-39	0.724076	0.249	0.111	1.15324e-34	3	PDK4
2.35825e-42	0.712675	0.215	0.083	4.52005e-38	3	CEBPB
3.53595e-37	0.702133	0.157	0.053	6.77736e-33	3	JUND
3.3426e-40	0.670816	0.228	0.093	6.40676e-36	3	HCLS1
7.48266e-47	0.666382	0.546	0.355	1.4342e-42	3	DUSP1
5.90748e-34	0.65868	0.378	0.227	1.13229e-29	3	SGK1
3.18841e-39	0.65806	0.168	0.057	6.11123e-35	3	LGALS9
5.30129e-34	0.650488	0.178	0.069	1.0161e-29	3	FKBP5
4.19008e-36	0.6497	0.313	0.16	8.03113e-32	3	HSPA6
5.75482e-37	0.647507	0.421	0.259	1.10303e-32	3	KLF6
4.69304e-36	0.641235	0.237	0.105	8.99515e-32	3	RNASET2
2.13309e-91	0.634735	0.74	0.455	4.08849e-87	3	LAPTM5
4.3031e-29	0.623179	0.258	0.133	8.24776e-25	3	PLEK
1.31294e-19	0.623001	0.219	0.123	2.51651e-15	3	ZFAND2A
5.46382e-106	0.618917	0.882	0.662	1.04725e-101	3	DNAJB1
6.54496e-40	0.615761	0.307	0.147	1.25447e-35	3	ITGB2
1.88043e-38	0.611083	0.321	0.161	3.60423e-34	3	ALOX5AP
1.75089e-38	0.609164	0.252	0.109	3.35594e-34	3	TREM2
5.15259e-25	0.605684	0.245	0.132	9.87597e-21	3	PPT1
1.87957e-34	0.601556	0.244	0.111	3.60257e-30	3	MS4A4A
2.06904e-32	0.60047	0.282	0.143	3.96573e-28	3	VAMP8
9.01041e-34	0.599635	0.23	0.103	1.72703e-29	3	MAFB
5.18372e-34	0.598915	0.273	0.133	9.93564e-30	3	LST1
7.31134e-24	0.597086	0.251	0.139	1.40136e-19	3	ATF3
1.77638e-22	0.59506	0.161	0.074	3.40479e-18	3	NFKB1
7.67336e-34	0.593975	0.36	0.206	1.47075e-29	3	FCGRT
6.02988e-35	0.584951	0.418	0.257	1.15575e-30	3	FOSB
5.70234e-95	0.576251	0.861	0.637	1.09297e-90	3	CTSB
1.69809e-19	0.575232	0.281	0.179	3.25473e-15	3	NEAT1
9.48305e-97	0.562618	0.891	0.743	1.81762e-92	3	ACTB
7.03536e-26	0.5626	0.179	0.08	1.34847e-21	3	MARCKS
3.01986e-49	0.562459	0.629	0.466	5.78817e-45	3	GPX1
9.78168e-23	0.551986	0.171	0.08	1.87485e-18	3	UCP2
2.48791e-21	0.550841	0.16	0.075	4.76858e-17	3	BRI3
6.1587e-21	0.544448	0.239	0.135	1.18044e-16	3	RAC1
7.59643e-22	0.541617	0.188	0.095	1.45601e-17	3	TPP1
7.57822e-76	0.529823	0.843	0.715	1.45252e-71	3	CST3
1.11459e-18	0.523961	0.158	0.077	2.13634e-14	3	KLF4
5.78877e-19	0.522269	0.313	0.205	1.10953e-14	3	GLA
2.442e-16	0.520827	0.168	0.09	4.68058e-12	3	PLTP
3.07689e-19	0.516057	0.161	0.08	5.89747e-15	3	LAP3
1.83624e-15	0.509571	0.252	0.163	3.51952e-11	3	PNRC1
2.4578e-16	0.508698	0.178	0.098	4.71086e-12	3	DAB2
9.70369e-20	0.505943	0.434	0.322	1.85991e-15	3	TUBA1B
1.0368e-21	0.492433	0.235	0.127	1.98724e-17	3	COTL1
1.89788e-21	0.491466	0.266	0.153	3.63766e-17	3	GLUL
1.9164e-16	0.481647	0.175	0.095	3.67317e-12	3	ACTR2
2.41468e-20	0.471731	0.304	0.189	4.62822e-16	3	MGAT1
3.29367e-19	0.467231	0.252	0.148	6.31298e-15	3	CAP1
8.49762e-24	0.453395	0.337	0.203	1.62874e-19	3	CAPG
8.57582e-23	0.450579	0.3	0.175	1.64373e-18	3	C5AR1
5.97095e-21	0.44585	0.257	0.145	1.14445e-16	3	MS4A7
2.71016e-16	0.445174	0.194	0.109	5.19457e-12	3	HLA-DMA
5.5005e-47	0.438635	0.673	0.46	1.05428e-42	3	TYROBP
4.13274e-15	0.433321	0.379	0.279	7.92121e-11	3	RGS2
3.91149e-55	0.42857	0.819	0.61	7.49715e-51	3	S100A4
7.78215e-17	0.424479	0.272	0.17	1.49161e-12	3	CYBA
2.28843e-21	0.412623	0.407	0.276	4.38623e-17	3	NR4A1
2.46841e-11	0.411065	0.257	0.178	4.7312e-07	3	TUBB
8.60531e-16	0.40437	0.294	0.194	1.64938e-11	3	ARPC1B
8.79562e-15	0.401416	0.232	0.142	1.68586e-10	3	GMFG
1.96452e-15	0.399344	0.152	0.078	3.7654e-11	3	LCP2
2.48323e-11	0.397879	0.183	0.115	4.75962e-07	3	MFSD1
7.08634e-21	0.391942	0.388	0.259	1.35824e-16	3	GRN
1.19367e-17	0.391602	0.512	0.403	2.28791e-13	3	JUN
2.75476e-21	0.388649	0.344	0.216	5.28005e-17	3	LGMN
2.05732e-05	0.387268	0.16	0.121	0.394326	3	RHOB
2.01407e-29	0.386517	0.527	0.358	3.86037e-25	3	FCER1G
7.08203e-11	0.378843	0.161	0.097	1.35741e-06	3	ETS2
1.06405e-10	0.378395	0.172	0.107	2.03946e-06	3	GSN
1.28893e-20	0.378345	0.637	0.522	2.4705e-16	3	IER3
1.76141e-13	0.375034	0.436	0.344	3.37609e-09	3	HSPA8
3.04629e-68	0.374938	0.955	0.844	5.83883e-64	3	TMSB10
3.83963e-11	0.372554	0.286	0.209	7.35941e-07	3	HERPUD1
5.22375e-07	0.372294	0.194	0.142	0.0100124	3	NEU1
1.31829e-11	0.366027	0.161	0.095	2.52677e-07	3	ADM
4.05898e-28	0.363	0.674	0.562	7.77984e-24	3	NPC2
6.13649e-24	0.362682	0.766	0.694	1.17618e-19	3	MALAT1
3.79619e-08	0.356619	0.315	0.251	0.000727615	3	HSPA5
1.42889e-09	0.353786	0.167	0.106	2.73876e-05	3	H2AFY
1.68676e-27	0.353614	0.777	0.701	3.23301e-23	3	NFKBIA
8.37594e-11	0.34828	0.275	0.195	1.60542e-06	3	MCL1
2.17006e-09	0.346414	0.194	0.128	4.15936e-05	3	MSN
1.18249e-09	0.346183	0.169	0.107	2.26649e-05	3	RNF130
1.06248e-09	0.342327	0.199	0.132	2.03645e-05	3	WSB1
7.09464e-08	0.336468	0.252	0.19	0.00135983	3	CALM3
1.88309e-07	0.33165	0.201	0.144	0.00360932	3	PRNP
4.18949e-11	0.329615	0.25	0.171	8.02999e-07	3	CALR
3.27967e-10	0.324341	0.292	0.216	6.28614e-06	3	CREG1
4.8556e-07	0.322658	0.175	0.121	0.00930673	3	CCRL2
1.06458e-16	0.321396	0.577	0.485	2.04047e-12	3	PPP1R15A
1.45585e-08	0.319989	0.259	0.19	0.000279043	3	ICAM1
4.15109e-40	0.316801	0.888	0.792	7.95639e-36	3	PSAP
4.1933e-09	0.310737	0.459	0.396	8.0373e-05	3	ID2
6.89664e-08	0.307791	0.246	0.182	0.00132188	3	INSIG1
7.10966e-06	0.307605	0.194	0.144	0.136271	3	CFLAR
1.04614e-34	0.300984	0.628	0.459	2.00515e-30	3	IL1B
5.20009e-09	0.298096	0.223	0.154	9.96702e-05	3	LIPA
9.56778e-11	0.297198	0.3	0.213	1.83386e-06	3	LCP1
5.38871e-26	0.295043	0.764	0.648	1.03285e-21	3	FOS
1.93838e-41	0.290634	0.891	0.806	3.7153e-37	3	CXCL8
4.6569e-07	0.289757	0.186	0.132	0.00892588	3	ATP6V1B2
1.34017e-16	0.288127	0.301	0.186	2.5687e-12	3	GPNMB
2.77446e-13	0.280812	0.595	0.501	5.31781e-09	3	APOE
1.39784e-05	0.280124	0.176	0.13	0.267925	3	GYPC
5.42719e-07	0.279396	0.263	0.206	0.0104023	3	PLD3
9.46863e-08	0.275375	0.439	0.376	0.00181485	3	HSPD1
3.69943e-05	0.272661	0.153	0.112	0.70907	3	HNRNPU
5.71703e-08	0.271919	0.2	0.138	0.00109578	3	GEM
3.86838e-11	0.268923	0.301	0.21	7.41453e-07	3	CD53
9.50677e-108	0.266563	1	0.997	1.82216e-103	3	FTL
6.63765e-06	0.266309	0.269	0.217	0.127224	3	SLC38A2
0.00207054	0.265629	0.226	0.198	1	3	GNAS
3.03143e-16	0.262482	0.751	0.696	5.81033e-12	3	TPT1
8.17872e-11	0.261168	0.394	0.303	1.56761e-06	3	ARHGDIB
7.13732e-07	0.256886	0.177	0.122	0.0136801	3	FLNA
1.84385e-05	0.254909	0.164	0.119	0.353411	3	DDX3X
0.000302154	0.253423	0.279	0.24	1	3	IER2
9.58406e-157	1.88726	0.58	0.227	1.83698e-152	4	GSTA1		Zona fasciculata cell_GSTA1 high
2.10586e-234	1.44789	0.543	0.129	4.03631e-230	4	BRE
3.3582e-197	1.35477	0.409	0.079	6.43667e-193	4	SULT2A1
1.18743e-259	1.33143	0.767	0.289	2.27594e-255	4	CYP11A1
4.11755e-211	1.26438	0.602	0.175	7.89212e-207	4	ADGRV1
0	1.25736	0.987	0.906	0	4	CYP17A1
1.03134e-271	1.20453	0.907	0.537	1.97677e-267	4	FDX1
5.91621e-182	1.17422	0.477	0.117	1.13396e-177	4	AADAC
9.26613e-197	1.16768	0.394	0.071	1.77604e-192	4	IKBKAP
7.90472e-190	1.12952	0.366	0.063	1.5151e-185	4	MRAP
0	1.0493	0.984	0.909	0	4	AKR1B1
1.42927e-207	1.02085	0.868	0.479	2.73949e-203	4	MGST1
3.80284e-243	1.02033	0.976	0.82	7.2889e-239	4	STAR
1.65158e-160	1.0188	0.578	0.193	3.16558e-156	4	GSTA4
1.11835e-150	1.01699	0.65	0.264	2.14353e-146	4	SCARB1
2.69944e-114	0.982058	0.441	0.142	5.17402e-110	4	RP11-290F5.2
4.70242e-125	0.968516	0.519	0.183	9.01313e-121	4	TM7SF2
1.99504e-118	0.942973	0.229	0.038	3.8239e-114	4	GSTA3
4.98332e-116	0.938735	0.39	0.112	9.55153e-112	4	EBP
4.08108e-119	0.908064	0.532	0.194	7.82221e-115	4	DHCR24
1.60686e-141	0.899731	0.764	0.41	3.07986e-137	4	BEX3
4.62453e-104	0.896549	0.266	0.059	8.86384e-100	4	MSMO1
5.6586e-108	0.877086	0.428	0.138	1.08458e-103	4	SPTSSA
4.92981e-144	0.871013	0.834	0.505	9.44897e-140	4	CYP11B1
7.49798e-93	0.868849	0.328	0.095	1.43714e-88	4	CYB561A3
2.28541e-115	0.862866	0.228	0.038	4.38045e-111	4	INHA
3.89084e-157	0.857758	0.853	0.526	7.45758e-153	4	CLU
1.59317e-108	0.854941	0.562	0.231	3.05362e-104	4	FAM166B
6.85988e-105	0.845786	0.443	0.15	1.31483e-100	4	CYB5R3
3.3327e-103	0.834982	0.308	0.077	6.38779e-99	4	PAPSS2
6.82684e-99	0.82626	0.479	0.179	1.3085e-94	4	RBBP7
1.19676e-79	0.809435	0.469	0.198	2.29383e-75	4	NUPR1
4.24043e-114	0.801317	0.7	0.352	8.12763e-110	4	PRDX3
7.66089e-82	0.800903	0.232	0.056	1.46836e-77	4	DNAJC12
1.72568e-84	0.773716	0.349	0.112	3.3076e-80	4	MIR202HG
3.74191e-102	0.765359	0.66	0.327	7.17212e-98	4	EPHX1
1.9305e-62	0.757931	0.335	0.127	3.70018e-58	4	FDPS
3.49433e-67	0.757338	0.177	0.04	6.69759e-63	4	SUGCT
7.50228e-92	0.740732	0.209	0.04	1.43796e-87	4	WFDC21P
8.11265e-89	0.734408	0.514	0.211	1.55495e-84	4	ECH1
2.55463e-97	0.72889	0.738	0.442	4.89647e-93	4	SOD1
4.90469e-79	0.723672	0.27	0.074	9.40082e-75	4	QPRT
7.21952e-157	0.695985	0.957	0.785	1.38377e-152	4	PEBP1
1.51553e-100	0.695852	0.654	0.322	2.90482e-96	4	MYL9
2.11534e-83	0.695017	0.553	0.254	4.05447e-79	4	MGP
1.34536e-68	0.691699	0.454	0.198	2.57865e-64	4	HADHB
3.15179e-65	0.687525	0.329	0.118	6.04104e-61	4	FADS2
8.82694e-71	0.684262	0.426	0.173	1.69186e-66	4	RDX
1.70433e-61	0.667455	0.507	0.253	3.26669e-57	4	CYP21A2
1.69871e-72	0.663118	0.214	0.052	3.25592e-68	4	ABCB1
4.30431e-69	0.662639	0.433	0.179	8.25007e-65	4	ALDH2
6.06341e-73	0.661331	0.744	0.489	1.16217e-68	4	HSPE1
6.52836e-72	0.656327	0.458	0.193	1.25129e-67	4	ACAT1
1.62347e-77	0.652887	0.666	0.364	3.11171e-73	4	NDUFB4
2.66319e-64	0.64566	0.255	0.077	5.10454e-60	4	LDLR
8.1158e-53	0.637904	0.2	0.06	1.55556e-48	4	BBS2
2.29309e-63	0.637901	0.234	0.068	4.39517e-59	4	AC009410.1
4.76392e-67	0.631762	0.166	0.035	9.131e-63	4	TKFC
1.79722e-50	0.615141	0.36	0.157	3.44473e-46	4	IDI1
4.60429e-57	0.611501	0.219	0.065	8.82505e-53	4	AOX1
1.64251e-71	0.608961	0.319	0.103	3.1482e-67	4	IDH1
6.86934e-120	0.600109	0.93	0.73	1.31665e-115	4	RARRES2
6.05776e-44	0.596142	0.269	0.107	1.16109e-39	4	SLC40A1
1.12505e-79	0.592336	0.786	0.538	2.15638e-75	4	ATP5L
4.35717e-70	0.586417	0.617	0.32	8.3514e-66	4	ATP5C1
7.92896e-60	0.585418	0.525	0.26	1.51974e-55	4	CTNNAL1
9.71259e-58	0.582152	0.38	0.157	1.86161e-53	4	TMEM14C
1.11051e-45	0.574779	0.19	0.06	2.12852e-41	4	FADS1
8.40978e-58	0.574712	0.193	0.051	1.6119e-53	4	ALAD
1.6979e-49	0.570934	0.449	0.221	3.25436e-45	4	HMGN3
1.76281e-54	0.565985	0.291	0.106	3.37878e-50	4	RGN
4.75169e-74	0.563543	0.751	0.439	9.10756e-70	4	MRPL33
9.58699e-55	0.555521	0.387	0.164	1.83754e-50	4	NDRG2
4.79478e-37	0.546617	0.186	0.065	9.19015e-33	4	CYB5A
6.69906e-41	0.546228	0.313	0.138	1.28401e-36	4	DECR1
9.96821e-46	0.545835	0.315	0.132	1.91061e-41	4	HSPB6
4.65955e-41	0.541888	0.21	0.074	8.93096e-37	4	FDFT1
1.82542e-48	0.53599	0.232	0.078	3.49878e-44	4	SORBS2
2.31629e-52	0.527506	0.532	0.272	4.43963e-48	4	TCEAL9
4.13792e-46	0.523892	0.278	0.108	7.93114e-42	4	PON2
3.01748e-44	0.522823	0.581	0.358	5.78361e-40	4	HSPD1
2.53747e-42	0.517032	0.198	0.066	4.86358e-38	4	PHYH
3.6577e-43	0.514939	0.368	0.171	7.01071e-39	4	COMT
8.8415e-41	0.514008	0.296	0.126	1.69465e-36	4	TMEM14B
1.87133e-85	0.509082	0.896	0.67	3.58678e-81	4	APOC1
6.41399e-46	0.507558	0.151	0.04	1.22937e-41	4	RIDA
5.56617e-34	0.506949	0.243	0.103	1.06687e-29	4	S100A13
3.95061e-40	0.502832	0.229	0.086	7.57213e-36	4	ALDH3A2
1.43766e-41	0.501872	0.306	0.132	2.75556e-37	4	TMEM205
7.48663e-44	0.500404	0.191	0.061	1.43496e-39	4	SMIM10L1
8.07962e-33	0.498891	0.193	0.074	1.54862e-28	4	CRYAB
1.0998e-39	0.495749	0.391	0.194	2.10799e-35	4	SNCG
2.90372e-60	0.494118	0.74	0.483	5.56556e-56	4	APOE
1.09759e-40	0.49359	0.448	0.234	2.10376e-36	4	ISCU
1.06802e-38	0.488698	0.349	0.163	2.04706e-34	4	PHPT1
6.01184e-37	0.488199	0.316	0.145	1.15229e-32	4	PPP2R1A
1.18577e-41	0.487509	0.158	0.046	2.27277e-37	4	HSPB7
3.46722e-39	0.487219	0.262	0.106	6.64561e-35	4	RHBDD2
3.48383e-38	0.486038	0.263	0.108	6.67746e-34	4	SCPEP1
4.28172e-42	0.479654	0.244	0.092	8.20677e-38	4	HAGH
1.30544e-36	0.479072	0.261	0.11	2.50215e-32	4	PGRMC1
9.28547e-40	0.478741	0.495	0.274	1.77975e-35	4	NDUFS8
4.55136e-42	0.477188	0.376	0.176	8.72359e-38	4	CNN3
2.84502e-38	0.472728	0.333	0.153	5.45306e-34	4	NUDC
5.77986e-40	0.469072	0.333	0.15	1.10783e-35	4	ETFB
1.19918e-37	0.462557	0.39	0.195	2.29848e-33	4	MGARP
1.23346e-35	0.458356	0.214	0.082	2.36418e-31	4	ACYP2
1.91902e-34	0.453461	0.42	0.224	3.67818e-30	4	EID1
2.09072e-33	0.450268	0.28	0.128	4.00729e-29	4	MCFD2
4.51499e-38	0.449094	0.483	0.266	8.65387e-34	4	RBP1
1.55252e-34	0.447044	0.325	0.155	2.97571e-30	4	FDXR
4.5816e-32	0.446486	0.308	0.148	8.78155e-28	4	ECHS1
1.05198e-36	0.443849	0.292	0.128	2.01634e-32	4	AAMDC
7.13839e-36	0.443303	0.275	0.118	1.36821e-31	4	TAX1BP1
8.06785e-33	0.44247	0.267	0.119	1.54636e-28	4	LGALS3BP
1.5636e-35	0.441009	0.474	0.265	2.99696e-31	4	NDUFC2
3.80021e-36	0.437638	0.156	0.049	7.28387e-32	4	MMAB
1.34088e-43	0.435722	0.563	0.312	2.57007e-39	4	PRDX2
5.27504e-31	0.429866	0.499	0.303	1.01107e-26	4	MIF
1.82726e-34	0.429035	0.447	0.242	3.50231e-30	4	COX7A2L
1.95788e-32	0.426982	0.382	0.2	3.75266e-28	4	SAT2
7.03945e-33	0.426867	0.209	0.082	1.34925e-28	4	ARL2
9.31153e-31	0.426544	0.161	0.057	1.78474e-26	4	HDHD3
4.27978e-35	0.426113	0.475	0.261	8.20305e-31	4	NDUFA11
9.71057e-30	0.424759	0.306	0.151	1.86123e-25	4	SDHC
6.91632e-36	0.424603	0.307	0.139	1.32565e-31	4	ETFA
3.86617e-40	0.424403	0.686	0.47	7.41029e-36	4	MT-ND4L
2.44658e-24	0.422741	0.353	0.198	4.68935e-20	4	DLK1
6.05086e-32	0.420205	0.338	0.168	1.15977e-27	4	MT-ATP8
1.6021e-29	0.418054	0.237	0.105	3.07074e-25	4	PCBD1
1.79791e-31	0.417803	0.316	0.154	3.44605e-27	4	CD46
1.50814e-30	0.417715	0.365	0.191	2.89064e-26	4	SRP9
4.60465e-36	0.413341	0.547	0.316	8.82574e-32	4	PRDX5
2.35105e-30	0.412315	0.241	0.106	4.50626e-26	4	GRHPR
1.08329e-32	0.411819	0.302	0.141	2.07634e-28	4	ALAS1
6.96634e-37	0.410596	0.641	0.422	1.33524e-32	4	UQCRQ
4.66328e-28	0.410513	0.283	0.137	8.93811e-24	4	GTF2H5
3.69495e-26	0.409194	0.276	0.137	7.08211e-22	4	MPC2
7.43133e-28	0.408619	0.178	0.071	1.42436e-23	4	ECHDC2
1.10105e-28	0.405685	0.156	0.057	2.11039e-24	4	ASS1
2.16253e-29	0.404532	0.161	0.059	4.14492e-25	4	TSTD1
2.14801e-29	0.404175	0.163	0.06	4.11708e-25	4	AKR7A2
4.52851e-28	0.403732	0.382	0.21	8.6798e-24	4	UQCRFS1
1.18248e-27	0.402114	0.281	0.137	2.26646e-23	4	PPA1
3.56661e-27	0.399819	0.256	0.122	6.83612e-23	4	ECI2
1.38402e-33	0.399076	0.569	0.343	2.65275e-29	4	LAPTM4A
4.6682e-30	0.397473	0.289	0.137	8.94753e-26	4	QPCT
9.40209e-32	0.397392	0.477	0.275	1.8021e-27	4	IFI27
4.11315e-26	0.395438	0.219	0.099	7.88367e-22	4	ACAA2
1.7609e-31	0.394701	0.468	0.265	3.37511e-27	4	COX17
2.12352e-27	0.394206	0.303	0.153	4.07014e-23	4	GNPTG
1.12514e-33	0.388657	0.708	0.51	2.15656e-29	4	NDUFA4
1.07286e-27	0.38741	0.229	0.102	2.05635e-23	4	FAM162A
6.65439e-28	0.386459	0.311	0.157	1.27545e-23	4	ADI1
1.92962e-33	0.384485	0.657	0.439	3.6985e-29	4	ATP5J
7.0624e-31	0.383219	0.219	0.091	1.35365e-26	4	GJA1
1.50418e-26	0.382207	0.251	0.118	2.88306e-22	4	DNAJC19
7.62441e-29	0.380532	0.332	0.169	1.46137e-24	4	CYB5B
1.8543e-27	0.379873	0.188	0.077	3.55415e-23	4	CISD1
4.23427e-26	0.379403	0.254	0.121	8.11583e-22	4	PRDX4
1.04968e-30	0.377632	0.687	0.511	2.01192e-26	4	MTATP6P1
4.85437e-26	0.375889	0.347	0.188	9.30437e-22	4	MDH1
1.79576e-28	0.374374	0.403	0.223	3.44193e-24	4	CYC1
7.1357e-26	0.371512	0.297	0.151	1.3677e-21	4	TXN2
1.50745e-43	0.370954	0.85	0.658	2.88933e-39	4	RPS26
5.06545e-29	0.370347	0.425	0.237	9.70895e-25	4	NDUFC1
9.17332e-24	0.367842	0.225	0.106	1.75825e-19	4	HLA-DMA
3.13417e-28	0.366907	0.432	0.242	6.00726e-24	4	ANAPC16
4.82006e-20	0.366493	0.232	0.119	9.23861e-16	4	NDUFS2
2.06408e-23	0.364117	0.16	0.066	3.95621e-19	4	TSEN34
9.94285e-76	0.361779	0.98	0.941	1.90575e-71	4	MT-ND2
1.59054e-21	0.360764	0.157	0.067	3.04859e-17	4	CLPTM1
1.2671e-24	0.358634	0.173	0.072	2.42865e-20	4	UBXN6
3.26655e-25	0.358177	0.162	0.064	6.261e-21	4	SDF2
2.7192e-11	0.357319	0.26	0.169	5.21189e-07	4	HSPA6
5.8395e-22	0.357171	0.201	0.095	1.11926e-17	4	PTS
1.17805e-22	0.356891	0.156	0.064	2.25797e-18	4	AK3
1.86879e-21	0.356128	0.177	0.08	3.5819e-17	4	SMIM14
1.19843e-20	0.353118	0.266	0.142	2.29702e-16	4	TRAPPC2L
2.55743e-23	0.352365	0.215	0.1	4.90183e-19	4	NDUFB5
5.27202e-35	0.351673	0.469	0.254	1.01049e-30	4	DSTN
9.67328e-24	0.35035	0.273	0.138	1.85408e-19	4	VAT1
9.28397e-25	0.343982	0.177	0.074	1.77946e-20	4	PDHB
7.33496e-22	0.343939	0.188	0.085	1.40589e-17	4	FAM127A
6.15194e-21	0.342086	0.245	0.126	1.17914e-16	4	MDH2
7.54289e-20	0.340086	0.16	0.071	1.44575e-15	4	PPCS
1.27159e-23	0.338024	0.241	0.117	2.43726e-19	4	MRPL34
1.1857e-20	0.337629	0.159	0.069	2.27264e-16	4	IFI27L1
2.20686e-21	0.337144	0.233	0.116	4.22988e-17	4	ELOVL5
6.75465e-25	0.334957	0.533	0.338	1.29466e-20	4	ATP5A1
5.31032e-28	0.334886	0.436	0.245	1.01783e-23	4	SERPINA5
9.21162e-25	0.333419	0.302	0.155	1.76559e-20	4	PYURF
2.35888e-25	0.332207	0.508	0.316	4.52127e-21	4	ACADVL
2.0218e-17	0.33058	0.229	0.123	3.87518e-13	4	ZFAND2A
6.64063e-19	0.329663	0.228	0.118	1.27281e-14	4	SH3BP5
8.34696e-24	0.329363	0.171	0.071	1.59986e-19	4	ANAPC13
2.95863e-21	0.328531	0.254	0.13	5.67081e-17	4	ATP6V1D
2.62069e-14	0.327883	0.203	0.113	5.02307e-10	4	MT-TL1
8.00348e-20	0.323487	0.224	0.114	1.53403e-15	4	NQO2
1.81024e-81	0.323407	0.989	0.971	3.46969e-77	4	MT-ND1
2.31993e-19	0.323076	0.2	0.098	4.44661e-15	4	HINT2
6.43295e-20	0.322532	0.18	0.084	1.233e-15	4	MRPL13
4.68878e-17	0.322306	0.158	0.075	8.98699e-13	4	C3
1.93308e-20	0.322297	0.217	0.107	3.70514e-16	4	LSM4
3.61831e-16	0.321102	0.231	0.128	6.93522e-12	4	PDCD5
6.47705e-19	0.320609	0.173	0.082	1.24146e-14	4	PPA2
2.00185e-18	0.319913	0.151	0.068	3.83695e-14	4	REXO2
9.31158e-24	0.315584	0.551	0.356	1.78475e-19	4	POLR2L
1.85343e-18	0.314632	0.239	0.127	3.55247e-14	4	NDUFA10
1.613e-16	0.314435	0.363	0.229	3.09163e-12	4	REEP5
1.23393e-22	0.313833	0.198	0.09	2.36507e-18	4	SUCLG1
5.84477e-19	0.313807	0.249	0.134	1.12027e-14	4	UROD
6.38058e-31	0.313292	0.801	0.64	1.22297e-26	4	MT-ND5
1.09917e-19	0.309831	0.207	0.101	2.10678e-15	4	DPY30
4.51664e-17	0.306957	0.214	0.112	8.65705e-13	4	OAT
3.37582e-18	0.306853	0.214	0.111	6.47044e-14	4	PPP1R14A
1.88124e-19	0.306332	0.171	0.079	3.60576e-15	4	NSFL1C
1.19433e-20	0.305089	0.381	0.225	2.28916e-16	4	PRDX6
1.46714e-19	0.304808	0.194	0.093	2.81207e-15	4	RAB9A
1.24471e-17	0.30244	0.309	0.181	2.38573e-13	4	TXNDC17
2.06608e-22	0.30108	0.548	0.356	3.96006e-18	4	BST2
1.09281e-20	0.299019	0.169	0.075	2.0946e-16	4	SLC25A39
1.05325e-18	0.2974	0.5	0.335	2.01876e-14	4	TMEM59
2.62304e-18	0.295503	0.317	0.184	5.02759e-14	4	NDUFA5
2.40776e-23	0.294643	0.391	0.226	4.61496e-19	4	SPARC
5.84505e-18	0.294396	0.235	0.125	1.12032e-13	4	VDAC2
2.38822e-15	0.293058	0.288	0.172	4.5775e-11	4	BORCS7
9.64637e-17	0.291971	0.288	0.167	1.84892e-12	4	TMEM147
2.35882e-19	0.291337	0.411	0.254	4.52115e-15	4	GHITM
9.82445e-19	0.290576	0.164	0.075	1.88305e-14	4	ALDH9A1
3.4228e-19	0.290206	0.287	0.157	6.56047e-15	4	ATP5G1
1.65389e-18	0.287856	0.163	0.075	3.17001e-14	4	SEPT6
1.98246e-16	0.287749	0.323	0.194	3.79978e-12	4	NDUFA2
2.13589e-18	0.287087	0.402	0.249	4.09386e-14	4	GABARAPL2
3.73851e-15	0.286254	0.18	0.093	7.1656e-11	4	DLD
3.18158e-14	0.285887	0.169	0.088	6.09813e-10	4	DDB1
2.27237e-14	0.2852	0.157	0.079	4.35545e-10	4	CDK4
3.92268e-17	0.283911	0.669	0.521	7.51861e-13	4	GPX4
1.69374e-18	0.283486	0.355	0.21	3.24638e-14	4	MTCH1
1.06336e-17	0.280348	0.409	0.257	2.03814e-13	4	CTSA
1.28146e-21	0.278529	0.427	0.257	2.45618e-17	4	TSC22D3
3.44829e-17	0.278313	0.497	0.332	6.60934e-13	4	SLC25A3
2.90385e-21	0.277463	0.629	0.435	5.5658e-17	4	COMMD6
2.11026e-16	0.277307	0.21	0.112	4.04474e-12	4	SNRPN
4.06301e-15	0.277199	0.162	0.081	7.78757e-11	4	UCHL3
4.97349e-19	0.277044	0.182	0.086	9.53268e-15	4	CARHSP1
5.30527e-14	0.275944	0.172	0.091	1.01686e-09	4	GBAS
1.68708e-17	0.275911	0.54	0.371	3.23363e-13	4	UQCR11
3.13511e-12	0.27569	0.157	0.085	6.00907e-08	4	IP6K2
6.03324e-14	0.272994	0.22	0.126	1.15639e-09	4	TCEAL4
4.19006e-14	0.272292	0.16	0.082	8.03109e-10	4	GALM
2.09475e-16	0.271553	0.593	0.426	4.015e-12	4	ATP5B
3.03408e-16	0.27059	0.362	0.226	5.81543e-12	4	CIB1
1.07587e-12	0.270353	0.153	0.081	2.06213e-08	4	COA4
5.92672e-18	0.269556	0.554	0.376	1.13597e-13	4	UQCR10
5.31586e-13	0.269251	0.213	0.123	1.01889e-08	4	SRI
6.45374e-18	0.269133	0.508	0.341	1.23699e-13	4	NDUFB1
1.0598e-14	0.26789	0.281	0.169	2.03131e-10	4	ACP1
1.26572e-15	0.264507	0.323	0.196	2.42601e-11	4	COX14
6.10042e-15	0.264467	0.22	0.122	1.16927e-10	4	PSMB5
3.04554e-18	0.261386	0.561	0.386	5.83739e-14	4	MGST3
3.85767e-15	0.260699	0.218	0.119	7.39399e-11	4	MRPL18
5.83179e-13	0.260347	0.255	0.155	1.11778e-08	4	TIMM8B
1.31695e-14	0.260072	0.18	0.094	2.5242e-10	4	FUNDC2
5.23557e-17	0.259061	0.287	0.163	1.0035e-12	4	HSPA9
1.00578e-18	0.258513	0.383	0.228	1.92778e-14	4	CUTA
1.27167e-15	0.258183	0.3	0.177	2.43742e-11	4	SPCS1
1.24367e-16	0.257813	0.151	0.07	2.38375e-12	4	POLDIP2
1.57032e-13	0.257584	0.154	0.08	3.00983e-09	4	ACADM
3.81796e-14	0.25739	0.318	0.198	7.31788e-10	4	NDUFAB1
5.45795e-15	0.257027	0.151	0.074	1.04612e-10	4	TMEM9
2.11142e-12	0.256206	0.182	0.101	4.04696e-08	4	POLR2K
1.28551e-20	0.255556	0.744	0.571	2.46393e-16	4	CHCHD2
1.38331e-11	0.255291	0.161	0.089	2.65139e-07	4	DYNLT3
1.54125e-15	0.254494	0.476	0.327	2.95412e-11	4	BSG
1.71346e-48	0.253981	0.986	0.977	3.28419e-44	4	MT-RNR1
3.66292e-18	0.253898	0.227	0.117	7.02072e-14	4	VAMP2
9.77606e-15	0.25197	0.271	0.16	1.87378e-10	4	FIS1
1.59807e-16	0.250822	0.526	0.36	3.06303e-12	4	LDHB
1.17295e-16	0.250796	0.18	0.088	2.24818e-12	4	C11orf31
1.33708e-253	1.88514	0.837	0.384	2.56279e-249	5	HSD3B2		Zona fasciculata cell_HSD3B2 high
1.78268e-136	1.13679	0.61	0.233	3.41686e-132	5	FAM166B
7.83379e-86	1.12253	0.268	0.066	1.5015e-81	5	RN7SK
5.41162e-123	1.10331	0.665	0.296	1.03725e-118	5	NOV
6.12923e-107	1.01106	0.509	0.184	1.17479e-102	5	DLK1
1.20538e-136	0.943173	0.843	0.511	2.31034e-132	5	CYP11B1
1.30449e-224	0.931769	0.985	0.786	2.50032e-220	5	PEBP1
1.07701e-84	0.885703	0.584	0.28	2.0643e-80	5	SCARB1
2.14019e-73	0.877728	0.35	0.12	4.1021e-69	5	FADS2
1.37506e-51	0.875441	0.363	0.157	2.63558e-47	5	RP11-290F5.2
2.69819e-81	0.856566	0.473	0.191	5.17162e-77	5	MGARP
1.14372e-64	0.839456	0.382	0.152	2.19217e-60	5	FDXR
1.58368e-146	0.821828	0.981	0.908	3.03545e-142	5	CYP17A1
2.99917e-93	0.813423	0.818	0.555	5.74852e-89	5	FDX1
4.1131e-69	0.800413	0.474	0.208	7.88357e-65	5	DHCR24
1.0979e-57	0.795716	0.505	0.259	2.10434e-53	5	CYP21A2
5.05933e-60	0.713662	0.466	0.213	9.69721e-56	5	GSTA4
1.57852e-42	0.712497	0.315	0.138	3.02554e-38	5	QPCT
3.85165e-194	0.712252	0.994	0.91	7.38246e-190	5	AKR1B1
8.88963e-88	0.711804	0.761	0.445	1.70387e-83	5	MRPL33
1.45955e-83	0.673512	0.791	0.496	2.79751e-79	5	MGST1
3.35741e-45	0.649529	0.458	0.237	6.43516e-41	5	NDUFC1
1.46812e-71	0.646397	0.718	0.423	2.81395e-67	5	BEX3
3.06717e-56	0.642326	0.59	0.329	5.87885e-52	5	ATP5C1
1.4591e-34	0.635448	0.157	0.05	2.79666e-30	5	RIMS2
9.06159e-113	0.629014	0.98	0.823	1.73683e-108	5	STAR
9.78642e-53	0.616179	0.579	0.32	1.87576e-48	5	CYP11A1
3.5103e-34	0.607216	0.262	0.113	6.72819e-30	5	PON2
1.5066e-52	0.606976	0.601	0.341	2.88771e-48	5	EPHX1
8.92351e-36	0.601099	0.399	0.207	1.71037e-31	5	ADGRV1
5.98544e-52	0.597737	0.675	0.434	1.14723e-47	5	COMMD6
1.70966e-41	0.597323	0.486	0.269	3.27691e-37	5	CTNNAL1
3.46505e-31	0.593037	0.337	0.174	6.64146e-27	5	NDRG2
1.7111e-32	0.582774	0.217	0.086	3.27967e-28	5	SEPT4
1.7142e-46	0.574994	0.557	0.318	3.28561e-42	5	PRDX2
4.94894e-25	0.573995	0.284	0.146	9.48563e-21	5	AADAC
1.888e-45	0.571217	0.608	0.377	3.61873e-41	5	NDUFB4
6.2906e-97	0.569939	0.945	0.733	1.20572e-92	5	RARRES2
1.07178e-24	0.558997	0.236	0.111	2.05427e-20	5	MEG3
5.5653e-28	0.54871	0.263	0.124	1.0667e-23	5	ECI2
8.45774e-28	0.547151	0.257	0.12	1.6211e-23	5	DNAJC19
5.01281e-29	0.542275	0.279	0.133	9.60806e-25	5	AAMDC
2.77174e-37	0.540815	0.484	0.27	5.31259e-33	5	RBP1
1.58708e-27	0.532735	0.234	0.104	3.04195e-23	5	FAM162A
3.95624e-35	0.532392	0.566	0.359	7.58293e-31	5	LDHB
1.88982e-33	0.529148	0.519	0.319	3.62222e-29	5	ACADVL
2.22595e-26	0.528154	0.365	0.207	4.26647e-22	5	ATPIF1
6.8007e-29	0.526545	0.403	0.23	1.30349e-24	5	ECH1
1.11526e-28	0.524577	0.367	0.198	2.13763e-24	5	RBBP7
5.48077e-38	0.52237	0.594	0.376	1.0505e-33	5	UQCR10
7.91153e-30	0.520096	0.382	0.207	1.5164e-25	5	ACAT1
1.00055e-27	0.517304	0.416	0.242	1.91776e-23	5	ISCU
1.60448e-27	0.514537	0.369	0.205	3.0753e-23	5	SAT2
6.56364e-26	0.512977	0.183	0.074	1.25805e-21	5	CCND3
3.09954e-42	0.512129	0.54	0.297	5.94088e-38	5	TPD52L1
7.86709e-38	0.506599	0.596	0.371	1.50788e-33	5	PRDX3
2.38057e-24	0.505298	0.388	0.233	4.56285e-20	5	HMGN3
1.49945e-27	0.501501	0.153	0.054	2.87399e-23	5	PEG10
1.48701e-25	0.500035	0.158	0.06	2.85016e-21	5	HDHD3
4.75893e-21	0.499783	0.157	0.066	9.12143e-17	5	FADS1
2.11148e-27	0.499171	0.397	0.225	4.04708e-23	5	CIB1
1.36802e-19	0.497285	0.176	0.081	2.62209e-15	5	FDFT1
2.56097e-20	0.494546	0.232	0.118	4.90862e-16	5	IDH1
3.48005e-20	0.484353	0.305	0.176	6.67022e-16	5	CYB5B
3.69455e-23	0.482277	0.291	0.153	7.08135e-19	5	DCN
2.36763e-25	0.476541	0.456	0.284	4.53804e-21	5	C9orf16
4.03917e-23	0.474009	0.312	0.17	7.74188e-19	5	TMEM14C
2.65736e-51	0.466531	0.842	0.663	5.09336e-47	5	RPS26
2.39676e-18	0.465151	0.32	0.194	4.59387e-14	5	MDH1
6.65829e-46	0.464818	0.776	0.541	1.27619e-41	5	CLU
5.1271e-31	0.46381	0.54	0.342	9.82711e-27	5	ATP5A1
1.52621e-16	0.461271	0.186	0.094	2.92529e-12	5	ALDH3A2
1.10282e-23	0.459307	0.414	0.25	2.11377e-19	5	COX7A2L
1.40942e-27	0.458774	0.453	0.271	2.70144e-23	5	NDUFC2
1.74417e-21	0.457843	0.406	0.252	3.34305e-17	5	SERPINA5
2.12289e-18	0.456823	0.163	0.074	4.06894e-14	5	TMEM9
1.41418e-17	0.451891	0.175	0.083	2.71055e-13	5	PPA2
3.34304e-19	0.442552	0.158	0.069	6.4076e-15	5	MDK
8.70937e-20	0.441781	0.264	0.142	1.66932e-15	5	HSPB6
1.40402e-19	0.439973	0.324	0.189	2.69108e-15	5	RDX
3.95892e-33	0.437648	0.647	0.444	7.58807e-29	5	ATP5J
6.43435e-17	0.435773	0.221	0.117	1.23327e-12	5	RGN
4.65652e-20	0.434811	0.397	0.25	8.92515e-16	5	ANAPC16
4.59361e-21	0.430622	0.309	0.172	8.80457e-17	5	BORCS7
7.01576e-18	0.426245	0.273	0.153	1.34471e-13	5	NDUFAF3
1.51523e-20	0.425076	0.227	0.112	2.90424e-16	5	SNRPN
1.30052e-21	0.42237	0.387	0.232	2.4927e-17	5	EID1
4.01626e-20	0.41926	0.32	0.183	7.69797e-16	5	SNX3
2.05137e-20	0.418429	0.325	0.186	3.93185e-16	5	NDUFA5
1.28505e-21	0.418299	0.388	0.23	2.46305e-17	5	SPARC
9.12017e-19	0.417893	0.374	0.235	1.74806e-14	5	AP2M1
4.44478e-16	0.415188	0.212	0.113	8.51931e-12	5	CYB561A3
7.86889e-17	0.414324	0.277	0.16	1.50823e-12	5	ETFB
3.45409e-17	0.414119	0.176	0.084	6.62046e-13	5	IP6K2
6.15984e-23	0.413822	0.496	0.328	1.18066e-18	5	BSG
6.2857e-15	0.413798	0.156	0.076	1.20478e-10	5	ECHDC2
4.84715e-17	0.412919	0.364	0.232	9.29053e-13	5	CIRBP
8.98171e-28	0.40606	0.375	0.207	1.72152e-23	5	TPM2
2.92484e-16	0.401763	0.273	0.159	5.60604e-12	5	GNPTG
2.77229e-11	0.401299	0.232	0.143	5.31364e-07	5	FDPS
2.07697e-12	0.399453	0.168	0.092	3.98094e-08	5	C11orf31
1.78299e-22	0.397108	0.481	0.317	3.41746e-18	5	TOMM7
3.04077e-21	0.396257	0.421	0.264	5.82824e-17	5	DSTN
8.75538e-16	0.396177	0.284	0.17	1.67814e-11	5	TMEM147
1.30194e-14	0.395591	0.213	0.118	2.49543e-10	5	PGRMC1
2.06514e-12	0.394526	0.254	0.158	3.95826e-08	5	ECHS1
7.62687e-14	0.393649	0.232	0.135	1.46184e-09	5	PNKD
2.37178e-15	0.392607	0.219	0.12	4.54599e-11	5	VAMP2
1.32852e-27	0.39204	0.656	0.457	2.54638e-23	5	SOD1
2.63652e-16	0.391784	0.32	0.2	5.05342e-12	5	SRP9
1.64292e-13	0.390114	0.251	0.15	3.14899e-09	5	ALAS1
3.17558e-21	0.389139	0.526	0.361	6.08663e-17	5	RPS27L
4.00488e-34	0.388471	0.782	0.64	7.67616e-30	5	CALM2
5.17731e-13	0.387609	0.213	0.122	9.92336e-09	5	MRPL34
4.95396e-20	0.381624	0.52	0.363	9.49526e-16	5	BST2
3.70347e-15	0.381421	0.354	0.232	7.09844e-11	5	CYC1
1.37017e-13	0.380327	0.263	0.159	2.6262e-09	5	SDHC
3.29285e-11	0.379741	0.198	0.118	6.3114e-07	5	DNPH1
9.18388e-17	0.379285	0.262	0.147	1.76027e-12	5	DECR1
6.0621e-13	0.378705	0.17	0.09	1.16192e-08	5	LDLR
1.30572e-14	0.37636	0.318	0.2	2.50266e-10	5	COX14
1.13615e-15	0.374233	0.203	0.106	2.17766e-11	5	CPB1
8.49546e-13	0.373907	0.289	0.184	1.62833e-08	5	COMT
3.53136e-16	0.372583	0.284	0.167	6.76857e-12	5	C6orf48
2.20955e-12	0.372528	0.203	0.116	4.23504e-08	5	RHBDD2
3.38075e-16	0.372146	0.158	0.074	6.47988e-12	5	ST3GAL4
1.73452e-12	0.369209	0.261	0.163	3.32456e-08	5	PYURF
1.27588e-12	0.369098	0.173	0.094	2.44547e-08	5	DPM3
1.05543e-13	0.368925	0.436	0.315	2.02295e-09	5	RPS4Y1
4.50527e-12	0.368428	0.181	0.1	8.63526e-08	5	CBR1
5.53503e-13	0.367176	0.167	0.088	1.0609e-08	5	SORBS2
2.28505e-21	0.366017	0.633	0.481	4.37975e-17	5	MT-ND4L
4.42737e-12	0.365446	0.161	0.086	8.48594e-08	5	MT3
4.47393e-16	0.364743	0.345	0.216	8.57518e-12	5	HADHB
2.68564e-11	0.363766	0.196	0.115	5.14756e-07	5	PPP1R14A
1.21178e-12	0.361576	0.157	0.081	2.32261e-08	5	MPV17
4.93373e-14	0.360225	0.379	0.255	9.45648e-10	5	GABARAPL2
8.44597e-13	0.359989	0.238	0.142	1.61884e-08	5	DYNLT1
1.84568e-12	0.358999	0.16	0.084	3.53761e-08	5	GALM
2.95343e-24	0.358336	0.731	0.576	5.66084e-20	5	CHCHD2
1.53729e-14	0.356954	0.318	0.201	2.94653e-10	5	NDUFAB1
6.63305e-11	0.35471	0.178	0.103	1.27136e-06	5	HAGH
3.98102e-11	0.352863	0.173	0.098	7.63043e-07	5	C8orf59
2.0999e-12	0.350787	0.229	0.137	4.02487e-08	5	TMEM14B
2.01807e-13	0.349935	0.299	0.189	3.86803e-09	5	CNN3
7.0175e-16	0.34967	0.35	0.222	1.34504e-11	5	TBCA
2.21217e-15	0.347838	0.335	0.209	4.24008e-11	5	NAP1L1
1.49723e-11	0.3476	0.258	0.163	2.86973e-07	5	ATP5G1
9.2145e-13	0.347258	0.266	0.163	1.76614e-08	5	MRPL41
1.84654e-16	0.347213	0.425	0.287	3.53926e-12	5	NDUFS8
2.40101e-39	0.346583	0.908	0.813	4.60202e-35	5	RPL36
1.04189e-13	0.346118	0.418	0.291	1.99699e-09	5	TCEAL9
3.12656e-12	0.345011	0.183	0.101	5.99267e-08	5	NDUFS4
7.15708e-12	0.344733	0.166	0.09	1.3718e-07	5	MTIF3
7.79729e-11	0.344297	0.281	0.187	1.49451e-06	5	TXNDC17
4.19003e-12	0.344005	0.196	0.112	8.03103e-08	5	PCBD1
1.16144e-17	0.343833	0.531	0.38	2.22614e-13	5	HINT1
1.05951e-11	0.342891	0.226	0.136	2.03077e-07	5	EBP
8.03096e-14	0.341233	0.337	0.218	1.53929e-09	5	UQCRFS1
3.06336e-12	0.340981	0.279	0.178	5.87155e-08	5	MT-ATP8
3.06428e-14	0.34055	0.357	0.234	5.87331e-10	5	CUTA
2.36456e-11	0.339882	0.269	0.173	4.53215e-07	5	ACP1
7.11005e-20	0.337084	0.59	0.43	1.36278e-15	5	ATP5B
9.36599e-12	0.33637	0.177	0.098	1.79518e-07	5	SLC25A4
1.36957e-09	0.335474	0.193	0.119	2.62505e-05	5	SLC40A1
2.3461e-21	0.334848	0.516	0.344	4.49678e-17	5	MYL9
1.91966e-12	0.333905	0.19	0.106	3.67942e-08	5	NDUFB5
2.31633e-17	0.332552	0.646	0.505	4.43971e-13	5	HSPE1
8.13243e-10	0.331893	0.263	0.176	1.55874e-05	5	PHPT1
4.11886e-11	0.328719	0.234	0.145	7.89461e-07	5	GTF2H5
9.8169e-11	0.326969	0.238	0.15	1.88161e-06	5	ETFA
1.09014e-09	0.325958	0.206	0.128	2.08948e-05	5	LINC00493
2.84405e-10	0.325659	0.209	0.129	5.45119e-06	5	TAX1BP1
4.54185e-06	0.325642	0.156	0.104	0.0870536	5	IKBKAP
5.56769e-10	0.325529	0.228	0.145	1.06716e-05	5	EIF3M
1.82764e-25	0.325376	0.808	0.674	3.50304e-21	5	RPS8
3.21868e-11	0.323721	0.182	0.103	6.16924e-07	5	POLR2K
6.06632e-11	0.321426	0.309	0.207	1.16273e-06	5	SNCG
6.57267e-23	0.320492	0.753	0.594	1.25978e-18	5	COX7C
1.13658e-14	0.320023	0.565	0.435	2.17848e-10	5	UQCRQ
2.3121e-16	0.318909	0.688	0.554	4.43159e-12	5	ATP5L
4.06296e-09	0.31869	0.152	0.089	7.78747e-05	5	MRPL13
3.42988e-11	0.316656	0.279	0.181	6.57406e-07	5	TMEM230
3.03982e-10	0.316563	0.173	0.1	5.82643e-06	5	PTS
6.59815e-11	0.315544	0.153	0.083	1.26467e-06	5	CISD1
3.28704e-10	0.315348	0.173	0.101	6.30027e-06	5	DANCR
2.50012e-08	0.31202	0.219	0.145	0.000479197	5	RWDD1
3.37509e-12	0.312017	0.286	0.182	6.46903e-08	5	SPCS1
2.04811e-08	0.311066	0.229	0.153	0.000392561	5	RAB11A
5.43398e-14	0.310749	0.33	0.211	1.04153e-09	5	TM7SF2
3.00971e-08	0.309593	0.172	0.107	0.00057687	5	DPY30
1.1725e-08	0.309071	0.206	0.133	0.000224733	5	MIR202HG
4.04389e-12	0.307791	0.353	0.24	7.75092e-08	5	ATP5F1
8.20402e-10	0.30757	0.233	0.148	1.57247e-05	5	TRAPPC2L
1.28436e-08	0.306123	0.197	0.126	0.000246173	5	PDCD6
8.63326e-09	0.305975	0.2	0.127	0.000165474	5	PSMB5
1.58262e-10	0.305031	0.193	0.114	3.0334e-06	5	GRHPR
4.94724e-11	0.303572	0.3	0.199	9.48238e-07	5	TIMM13
6.7106e-10	0.303008	0.175	0.102	1.28622e-05	5	POLR2J
3.24457e-08	0.30276	0.178	0.112	0.000621887	5	CKB
9.91893e-10	0.302548	0.162	0.094	1.90116e-05	5	GBAS
7.08126e-10	0.30205	0.241	0.156	1.35726e-05	5	APP
1.39195e-11	0.300535	0.516	0.39	2.66795e-07	5	ATP5G3
4.15086e-08	0.299743	0.242	0.165	0.000795595	5	CD46
3.82691e-11	0.297968	0.302	0.199	7.33504e-07	5	NDUFA2
6.73304e-08	0.297847	0.201	0.133	0.00129052	5	ZCRB1
7.29306e-10	0.297188	0.293	0.2	1.39786e-05	5	ALDH2
5.27486e-09	0.296729	0.192	0.12	0.000101103	5	SCPEP1
2.01471e-07	0.296352	0.238	0.166	0.00386159	5	SF3B6
8.01044e-11	0.295934	0.468	0.349	1.53536e-06	5	NDUFB1
7.22915e-18	0.29275	0.69	0.53	1.38561e-13	5	MYL12B
3.13285e-08	0.29227	0.204	0.133	0.000600473	5	MDH2
4.07806e-08	0.291449	0.186	0.117	0.000781642	5	MT-TL1
1.51782e-18	0.29008	0.746	0.614	2.9092e-14	5	DDX5
9.1551e-10	0.289258	0.219	0.137	1.75476e-05	5	MCFD2
1.34856e-40	0.288923	0.973	0.943	2.58479e-36	5	MT-ND2
7.3337e-07	0.2875	0.16	0.103	0.0140565	5	NDUFV1
1.19599e-06	0.286367	0.281	0.208	0.0229236	5	NDUFB6
9.36821e-13	0.28539	0.526	0.394	1.7956e-08	5	MGST3
2.72491e-10	0.28479	0.232	0.145	5.22283e-06	5	MPC2
6.35889e-12	0.284344	0.441	0.314	1.21881e-07	5	C14orf2
7.60933e-16	0.282951	0.415	0.276	1.45848e-11	5	MGP
2.69499e-09	0.280608	0.274	0.186	5.16549e-05	5	MRPL51
5.99798e-08	0.279773	0.17	0.106	0.00114963	5	POLR1D
4.93502e-08	0.279671	0.243	0.167	0.000945896	5	NUDC
5.01868e-07	0.2772	0.213	0.146	0.0096193	5	MRPL57
1.51153e-07	0.276114	0.262	0.186	0.00289714	5	SNRPE
2.37588e-08	0.276061	0.181	0.113	0.000455384	5	LSM4
3.639e-07	0.275809	0.232	0.161	0.00697487	5	TXN2
1.1853e-07	0.275441	0.151	0.092	0.00227186	5	ACYP2
2.60575e-07	0.275231	0.325	0.242	0.00499444	5	CD55
2.27356e-13	0.273763	0.652	0.518	4.35773e-09	5	MTATP6P1
7.27918e-69	0.273589	0.998	1	1.3952e-64	5	MT-CO1
2.56192e-08	0.273383	0.153	0.091	0.000491044	5	DYNLT3
2.88407e-07	0.272283	0.294	0.217	0.0055279	5	NEDD8
2.01252e-10	0.272231	0.485	0.373	3.8574e-06	5	HSPD1
3.43659e-07	0.271274	0.191	0.127	0.00658691	5	SRI
1.25771e-09	0.270715	0.379	0.276	2.41065e-05	5	NDUFA11
1.35427e-07	0.270163	0.181	0.116	0.00259573	5	C1QBP
3.59949e-07	0.26695	0.241	0.168	0.00689913	5	ADI1
1.14177e-15	0.266794	0.738	0.636	2.18844e-11	5	RPL5
5.45115e-25	0.264362	0.919	0.839	1.04482e-20	5	RPL3
3.65078e-06	0.263514	0.171	0.114	0.0699745	5	S100A13
3.13054e-06	0.263288	0.188	0.13	0.060003	5	RER1
8.87886e-08	0.263009	0.415	0.322	0.00170181	5	ATP5G2
2.61233e-08	0.262913	0.16	0.096	0.000500705	5	DGUOK
8.02073e-12	0.260318	0.587	0.467	1.53733e-07	5	SKP1
5.8911e-07	0.260131	0.192	0.128	0.0112915	5	MLF2
7.38044e-06	0.259732	0.157	0.105	0.141461	5	HINT2
7.33664e-14	0.259252	0.566	0.408	1.40621e-09	5	CYSTM1
5.02939e-07	0.257786	0.241	0.168	0.00963984	5	POR
1.2175e-06	0.257073	0.256	0.185	0.0233359	5	NDUFS7
1.44756e-08	0.256694	0.37	0.27	0.000277455	5	LY6E
3.99528e-06	0.256038	0.183	0.126	0.0765776	5	COX7A1
1.8949e-09	0.255929	0.208	0.128	3.63196e-05	5	LGALS3BP
1.21378e-06	0.255177	0.175	0.116	0.0232646	5	HDDC2
4.67279e-08	0.254391	0.233	0.156	0.000895634	5	CAMTA1
0	1.78552	0.716	0.14	0	6	PTP4A1		Chromaffin cell
1.41752e-231	1.68497	0.391	0.054	2.71697e-227	6	CYP3A4
0	1.67398	0.663	0.118	0	6	TNFRSF12A
2.33417e-177	1.53485	0.404	0.079	4.4739e-173	6	CHGB
6.40113e-237	1.45874	0.787	0.29	1.2269e-232	6	EIF4A3
0	1.3542	0.99	0.816	0	6	MT2A
3.30017e-194	1.27197	0.497	0.107	6.32543e-190	6	GEM
8.98016e-74	1.22068	0.246	0.064	1.72123e-69	6	RGS5
7.81971e-160	1.21808	0.207	0.018	1.4988e-155	6	ACRC
1.49162e-170	1.21707	0.708	0.281	2.85899e-166	6	MT1E
3.07863e-147	1.18686	0.302	0.05	5.90081e-143	6	HOXA5
4.07412e-145	1.15817	0.356	0.071	7.80887e-141	6	RND3
3.49042e-152	1.09569	0.415	0.091	6.69008e-148	6	CYP3A5
1.40028e-113	1.07637	0.465	0.147	2.68392e-109	6	MT1X
2.15955e-119	1.04956	0.283	0.054	4.13922e-115	6	C19orf48
1.6662e-101	1.03174	0.249	0.048	3.1936e-97	6	GNL3
8.43016e-148	0.997891	0.707	0.279	1.61581e-143	6	TPD52L1
2.21418e-71	0.991971	0.244	0.063	4.24393e-67	6	CYR61
3.52707e-99	0.94066	0.343	0.091	6.76033e-95	6	CPB1
4.97129e-87	0.928896	0.595	0.275	9.52847e-83	6	CYCS
6.67891e-99	0.905677	0.598	0.259	1.28015e-94	6	NR4A1
3.23488e-59	0.897042	0.453	0.211	6.2003e-55	6	EIF1B
1.40479e-97	0.87552	0.274	0.058	2.69257e-93	6	ZNF331
1.04657e-92	0.869086	0.249	0.052	2.00596e-88	6	FHL2
5.77055e-87	0.859607	0.47	0.178	1.10604e-82	6	SMIM4
9.71815e-74	0.857145	0.394	0.141	1.86268e-69	6	ZFAND5
3.57017e-105	0.848541	0.586	0.233	6.84295e-101	6	SERPINA5
5.76887e-87	0.840243	0.194	0.034	1.10572e-82	6	NR0B1
3.49549e-61	0.836241	0.242	0.069	6.6998e-57	6	EIF4E
6.35861e-73	0.834485	0.217	0.049	1.21876e-68	6	TSPAN13
1.80687e-56	0.82059	0.314	0.114	3.46323e-52	6	TSC22D1
2.72479e-95	0.811862	0.701	0.366	5.2226e-91	6	MAP1LC3B
3.72126e-76	0.802331	0.619	0.31	7.13254e-72	6	RAN
1.82225e-77	0.802103	0.402	0.141	3.49272e-73	6	DCN
1.01772e-103	0.801178	0.742	0.389	1.95067e-99	6	CYSTM1
1.82331e-78	0.794129	0.558	0.25	3.49473e-74	6	LY6E
5.22583e-68	0.793362	0.256	0.071	1.00164e-63	6	SCD5
9.14551e-92	0.772936	0.676	0.335	1.75292e-87	6	CDKN1A
1.08108e-91	0.758821	0.806	0.508	2.0721e-87	6	IER3
1.61339e-156	0.69578	0.984	0.823	3.09238e-152	6	STAR
5.80903e-70	0.680909	0.607	0.303	1.11342e-65	6	NOV
1.34553e-44	0.674006	0.191	0.056	2.57897e-40	6	MIR4435-2HG
4.69744e-57	0.671814	0.239	0.069	9.00358e-53	6	CTA-29F11.1
9.54043e-45	0.669018	0.355	0.156	1.82861e-40	6	POR
5.84035e-43	0.668318	0.308	0.126	1.11942e-38	6	CKS2
4.36871e-35	0.655398	0.199	0.071	8.3735e-31	6	LINC00152
2.70929e-56	0.649389	0.537	0.264	5.19289e-52	6	CTNNAL1
1.80893e-36	0.646433	0.59	0.388	3.46718e-32	6	G0S2
5.38789e-31	0.625105	0.303	0.145	1.0327e-26	6	ALAS1
9.38524e-43	0.617322	0.205	0.066	1.79887e-38	6	TCEA3
4.33184e-38	0.610739	0.207	0.072	8.30284e-34	6	PKIG
3.08289e-40	0.600735	0.172	0.051	5.90897e-36	6	UAP1
5.49477e-37	0.594619	0.275	0.113	1.05318e-32	6	APEX1
1.27362e-37	0.592577	0.374	0.179	2.44116e-33	6	CHMP1B
4.82659e-29	0.584736	0.172	0.063	9.25112e-25	6	CCNH
1.33511e-68	0.582796	0.756	0.446	2.559e-64	6	MRPL33
7.41708e-68	0.575655	0.816	0.537	1.42163e-63	6	CLU
1.16564e-27	0.572714	0.253	0.116	2.23418e-23	6	ELOVL5
3.81538e-106	0.571965	0.962	0.731	7.31293e-102	6	RARRES2
2.18841e-40	0.568258	0.574	0.346	4.19453e-36	6	RTN4
1.4859e-116	0.564442	0.981	0.787	2.84802e-112	6	PEBP1
3.98937e-41	0.564051	0.385	0.179	7.64643e-37	6	GRPEL1
4.40521e-35	0.554306	0.216	0.079	8.44347e-31	6	MT1F
1.89435e-40	0.548162	0.183	0.056	3.6309e-36	6	SHISA4
1.65795e-40	0.546482	0.519	0.29	3.17779e-36	6	CREM
2.94956e-35	0.546473	0.371	0.181	5.65343e-31	6	CNN3
7.86388e-39	0.538594	0.415	0.203	1.50727e-34	6	NCL
5.28046e-38	0.536009	0.21	0.072	1.0121e-33	6	TMEM176A
2.45065e-31	0.532807	0.255	0.109	4.69717e-27	6	MEG3
3.92196e-30	0.531665	0.229	0.094	7.51722e-26	6	HBP1
3.3243e-29	0.531078	0.244	0.106	6.37169e-25	6	GABARAPL1
5.03762e-50	0.529552	0.619	0.339	9.65561e-46	6	EPHX1
1.11475e-35	0.528372	0.227	0.084	2.13664e-31	6	DNAJB9
6.14187e-28	0.523178	0.287	0.137	1.17721e-23	6	H2AFJ
6.15468e-38	0.517645	0.557	0.33	1.17967e-33	6	NPM1
8.46834e-44	0.515728	0.6	0.345	1.62313e-39	6	LAPTM4A
1.28598e-42	0.513427	0.665	0.428	2.46484e-38	6	LDHA
1.38314e-26	0.508741	0.183	0.072	2.65106e-22	6	PPIL1
8.36556e-31	0.506079	0.187	0.068	1.60343e-26	6	ARL5B
3.34429e-23	0.505088	0.181	0.076	6.41e-19	6	PTGR1
9.87101e-25	0.502756	0.196	0.082	1.89198e-20	6	MT3
9.21516e-26	0.498508	0.176	0.069	1.76627e-21	6	LY6D
1.04274e-29	0.495494	0.295	0.139	1.99862e-25	6	PPA1
5.57637e-41	0.493631	0.605	0.355	1.06882e-36	6	LDHB
2.28335e-36	0.488397	0.494	0.269	4.3765e-32	6	RBP1
1.00805e-27	0.486383	0.203	0.082	1.93213e-23	6	PNPLA8
1.45482e-19	0.47904	0.201	0.096	2.78846e-15	6	SLC25A4
7.23031e-27	0.478211	0.258	0.119	1.38583e-22	6	DDX24
6.30632e-23	0.478169	0.192	0.082	1.20873e-18	6	GTF2B
4.6602e-26	0.476319	0.263	0.123	8.93221e-22	6	HIF1A
7.88807e-30	0.476259	0.292	0.135	1.51191e-25	6	RAB31
2.70961e-26	0.472289	0.212	0.089	5.19351e-22	6	TXNRD1
4.48437e-28	0.47028	0.314	0.154	8.59519e-24	6	KTN1
1.86795e-28	0.467137	0.256	0.113	3.58031e-24	6	TMEM176B
3.21691e-26	0.466304	0.302	0.149	6.16586e-22	6	SMS
7.99683e-22	0.465878	0.229	0.11	1.53275e-17	6	HDDC2
4.12092e-27	0.465818	0.277	0.13	7.89856e-23	6	DHRS7
2.16113e-27	0.460823	0.225	0.095	4.14224e-23	6	MT-TW
9.15625e-34	0.457135	0.548	0.32	1.75498e-29	6	PRDX2
4.45743e-27	0.456209	0.394	0.215	8.54356e-23	6	CD59
5.07888e-26	0.452878	0.389	0.218	9.73469e-22	6	TBCA
1.37332e-23	0.452373	0.277	0.138	2.63224e-19	6	PRNP
3.14479e-25	0.448932	0.165	0.063	6.02761e-21	6	SGCE
7.7681e-26	0.448893	0.337	0.176	1.48891e-21	6	SNU13
3.91983e-197	0.4485	1	0.999	7.51313e-193	6	MT-CO1
4.77558e-25	0.445649	0.366	0.201	9.15336e-21	6	SNCG
1.14499e-21	0.443495	0.178	0.075	2.19459e-17	6	PFKFB3
5.34846e-18	0.441634	0.22	0.112	1.02514e-13	6	PPP1R14A
9.81323e-23	0.441326	0.323	0.174	1.8809e-18	6	CYB5B
3.76302e-45	0.440443	0.798	0.569	7.21258e-41	6	CHCHD2
5.55728e-23	0.433698	0.303	0.158	1.06516e-18	6	PYURF
7.82411e-23	0.432363	0.169	0.069	1.49965e-18	6	CCDC47
2.34969e-19	0.427896	0.187	0.086	4.50366e-15	6	COQ8A
1.8034e-20	0.424575	0.222	0.108	3.45657e-16	6	CKB
1.6572e-29	0.423313	0.574	0.357	3.17636e-25	6	BST2
1.41747e-23	0.422707	0.158	0.06	2.71686e-19	6	MIR22HG
6.21614e-20	0.421536	0.292	0.16	1.19145e-15	6	CD46
1.25289e-19	0.420487	0.211	0.101	2.40141e-15	6	RSL1D1
8.38802e-32	0.420424	0.682	0.478	1.60773e-27	6	TXN
2.36229e-19	0.417647	0.302	0.169	4.52781e-15	6	ACP1
1.02637e-19	0.415142	0.152	0.063	1.96724e-15	6	TCEAL3
2.71694e-23	0.412465	0.191	0.08	5.20757e-19	6	DUSP4
1.15624e-19	0.409979	0.283	0.153	2.21616e-15	6	PPP2R1A
9.01803e-23	0.409961	0.431	0.258	1.72849e-18	6	PHLDA1
9.5352e-16	0.408877	0.202	0.104	1.82761e-11	6	TUBA1A
1.83888e-19	0.404812	0.255	0.133	3.52458e-15	6	PNKD
5.00753e-22	0.404357	0.403	0.235	9.59793e-18	6	VAPA
6.30288e-18	0.398245	0.173	0.079	1.20807e-13	6	TNFRSF1A
8.70062e-22	0.396615	0.716	0.569	1.66765e-17	6	ACTG1
1.9381e-20	0.391778	0.256	0.129	3.71476e-16	6	MAFF
1.68207e-14	0.388415	0.176	0.089	3.22402e-10	6	SEPHS2
3.98803e-17	0.38176	0.288	0.163	7.64387e-13	6	ADI1
3.28049e-20	0.376289	0.409	0.251	6.28771e-16	6	COX7A2L
1.24684e-19	0.373953	0.448	0.286	2.38981e-15	6	C9orf16
3.24852e-19	0.37304	0.187	0.085	6.22644e-15	6	NOP58
2.07481e-19	0.368646	0.246	0.125	3.97679e-15	6	SERPINB1
6.04324e-17	0.368557	0.33	0.197	1.15831e-12	6	MRFAP1
2.34186e-19	0.368151	0.205	0.097	4.48864e-15	6	PTS
1.67162e-20	0.366702	0.479	0.31	3.204e-16	6	MIF
3.38063e-23	0.361192	0.784	0.625	6.47966e-19	6	RPS24
4.72978e-16	0.357586	0.232	0.126	9.06556e-12	6	LGALS3BP
4.11954e-31	0.356141	0.797	0.609	7.89592e-27	6	DDX5
1.4541e-20	0.355091	0.357	0.203	2.78707e-16	6	MGARP
1.16048e-16	0.354844	0.259	0.142	2.2243e-12	6	HSPB6
4.08399e-15	0.352838	0.182	0.091	7.82778e-11	6	CRTAP
3.55517e-20	0.350629	0.273	0.139	6.81419e-16	6	NAMPT
1.71027e-17	0.350282	0.338	0.198	3.27807e-13	6	SRP9
2.44911e-20	0.35017	0.521	0.344	4.69421e-16	6	CNBP
4.63378e-16	0.350147	0.159	0.074	8.88157e-12	6	ST3GAL4
9.56655e-16	0.349353	0.216	0.113	1.83362e-11	6	SNRPN
5.21643e-14	0.34645	0.22	0.122	9.99833e-10	6	COX7A1
7.03437e-18	0.345846	0.227	0.115	1.34828e-13	6	RHOB
1.54495e-19	0.344847	0.456	0.287	2.9612e-15	6	TCEAL9
1.95128e-15	0.344551	0.295	0.174	3.74002e-11	6	BORCS7
1.03755e-12	0.344442	0.25	0.148	1.98867e-08	6	YPEL5
9.9609e-17	0.342868	0.194	0.095	1.90921e-12	6	BTG3
1.95832e-12	0.342806	0.152	0.076	3.75352e-08	6	TCEAL8
4.71111e-16	0.342286	0.33	0.199	9.02978e-12	6	SNHG6
1.18731e-16	0.340007	0.341	0.206	2.27571e-12	6	MRPS21
3.49142e-17	0.338922	0.378	0.228	6.692e-13	6	EIF5A
6.52435e-14	0.33884	0.188	0.099	1.25052e-09	6	DANCR
2.48358e-15	0.338809	0.242	0.134	4.76028e-11	6	PFDN2
2.53686e-14	0.337724	0.242	0.137	4.8624e-10	6	UROD
6.95983e-16	0.337183	0.191	0.095	1.33399e-11	6	GNG11
9.87669e-11	0.337148	0.203	0.12	1.89307e-06	6	PDK4
2.13252e-13	0.332728	0.229	0.13	4.0874e-09	6	ZCRB1
3.81582e-17	0.331053	0.323	0.188	7.31377e-13	6	SRSF7
1.00005e-22	0.33031	0.654	0.46	1.91679e-18	6	SKP1
2.46881e-26	0.330303	0.688	0.475	4.73198e-22	6	BTG1
2.15279e-12	0.330259	0.213	0.122	4.12626e-08	6	ASPH
4.51556e-16	0.329417	0.389	0.245	8.65497e-12	6	NDUFC1
1.97882e-22	0.325871	0.669	0.475	3.7928e-18	6	RPL41
2.78924e-12	0.324904	0.163	0.086	5.34613e-08	6	TMEM120A
3.93445e-16	0.322187	0.38	0.237	7.54116e-12	6	HNRNPA0
1.10008e-12	0.321741	0.152	0.077	2.10853e-08	6	ECHDC2
1.45092e-11	0.319847	0.206	0.119	2.78098e-07	6	RGN
4.13624e-14	0.317746	0.413	0.275	7.92792e-10	6	COX17
2.64727e-17	0.316954	0.462	0.3	5.07402e-13	6	HMOX1
3.25787e-11	0.315346	0.208	0.123	6.24436e-07	6	MYC
2.263e-30	0.315037	0.737	0.502	4.33748e-26	6	MGST1
7.50282e-09	0.314401	0.152	0.088	0.000143807	6	MVP
1.58188e-18	0.313599	0.659	0.489	3.03199e-14	6	ITM2B
1.51203e-12	0.312889	0.231	0.135	2.89811e-08	6	ATP6V1D
1.20993e-15	0.312694	0.468	0.32	2.31907e-11	6	DNAJA1
2.0664e-16	0.312543	0.393	0.244	3.96067e-12	6	ISCU
8.87377e-12	0.312415	0.17	0.092	1.70084e-07	6	MAP3K13
3.69887e-12	0.310081	0.215	0.124	7.08962e-08	6	DUSP23
6.0936e-14	0.309621	0.39	0.253	1.16796e-09	6	SERP1
1.07707e-13	0.309383	0.216	0.118	2.06442e-09	6	RAB18
2.29229e-14	0.309356	0.203	0.107	4.39363e-10	6	AMD1
4.86752e-40	0.307346	0.952	0.836	9.32958e-36	6	RPL3
1.84885e-21	0.307249	0.754	0.562	3.54369e-17	6	RPL24
7.52168e-11	0.307101	0.158	0.085	1.44168e-06	6	RRAGA
3.93576e-33	0.30578	0.91	0.79	7.54366e-29	6	RPL35A
3.88763e-17	0.305616	0.475	0.311	7.45142e-13	6	RPS4Y1
3.29499e-11	0.30556	0.237	0.144	6.31551e-07	6	EIF3M
1.9837e-13	0.304955	0.39	0.256	3.80216e-09	6	GAS5
1.55588e-11	0.302861	0.186	0.103	2.98216e-07	6	RSL24D1
4.27024e-10	0.301272	0.192	0.114	8.18476e-06	6	GRHPR
3.57893e-15	0.300727	0.539	0.38	6.85974e-11	6	HINT1
1.96287e-18	0.300544	0.616	0.441	3.76224e-14	6	COMMD6
4.42211e-21	0.298437	0.785	0.631	8.47586e-17	6	RPL5
1.27956e-25	0.297848	0.816	0.643	2.45254e-21	6	RPS25
2.47826e-18	0.297754	0.432	0.267	4.75008e-14	6	CYP21A2
3.35196e-14	0.294581	0.489	0.34	6.4247e-10	6	TMEM59
1.1466e-12	0.292975	0.258	0.152	2.19769e-08	6	CCNL1
1.64126e-14	0.292515	0.423	0.275	3.1458e-10	6	NDUFC2
4.00141e-13	0.291563	0.328	0.206	7.6695e-09	6	SELK
4.69339e-10	0.289721	0.399	0.281	8.99582e-06	6	RGS2
2.49085e-22	0.289101	0.641	0.431	4.77422e-18	6	BEX3
4.75953e-10	0.288923	0.153	0.085	9.12258e-06	6	SMIM14
3.97536e-10	0.288848	0.235	0.147	7.61957e-06	6	QPCT
3.40089e-26	0.287469	0.824	0.673	6.51849e-22	6	RPS8
9.41393e-10	0.286272	0.196	0.118	1.80437e-05	6	HSD17B10
3.68358e-14	0.285782	0.484	0.328	7.06031e-10	6	PRDX5
5.00856e-11	0.285214	0.192	0.109	9.59991e-07	6	C12orf57
1.35055e-10	0.285136	0.236	0.145	2.58859e-06	6	NHP2
3.32526e-15	0.28399	0.532	0.368	6.37353e-11	6	HSPD1
1.03623e-14	0.283451	0.465	0.312	1.98614e-10	6	HNRNPC
2.99121e-11	0.282817	0.229	0.135	5.73326e-07	6	CDK2AP2
1.72076e-13	0.280906	0.271	0.161	3.29818e-09	6	SPTSSA
5.32977e-16	0.280163	0.604	0.439	1.02156e-11	6	RPL23A
1.45539e-12	0.279517	0.362	0.239	2.78956e-08	6	LRRC75A-AS1
7.40356e-19	0.279115	0.683	0.501	1.41904e-14	6	HSPE1
8.57452e-14	0.278782	0.619	0.47	1.64348e-09	6	SQSTM1
2.0657e-12	0.278023	0.223	0.128	3.95932e-08	6	TCEAL4
4.13522e-17	0.277751	0.723	0.561	7.92597e-13	6	NACA
1.50774e-13	0.276294	0.644	0.503	2.88989e-09	6	GADD45B
1.28826e-07	0.275596	0.193	0.124	0.00246921	6	SH3BP5
2.23415e-13	0.275147	0.194	0.103	4.28219e-09	6	UBE2D1
4.18756e-08	0.274613	0.199	0.128	0.00080263	6	MLF2
1.05212e-08	0.272623	0.174	0.104	0.00020166	6	VMP1
2.0089e-10	0.271333	0.27	0.171	3.85046e-06	6	IDI1
2.4047e-10	0.271314	0.177	0.1	4.6091e-06	6	CCT7
2.83782e-26	0.270362	0.876	0.759	5.43926e-22	6	EEF1A1
1.44878e-16	0.270287	0.703	0.529	2.77688e-12	6	MYL12B
1.86355e-17	0.269198	0.422	0.264	3.57186e-13	6	DSTN
1.63686e-09	0.267445	0.163	0.093	3.13737e-05	6	OSER1
5.15744e-31	0.267287	0.957	0.884	9.88527e-27	6	RPL21
8.76308e-11	0.267271	0.234	0.143	1.67962e-06	6	SOAT1
5.47752e-12	0.267247	0.24	0.141	1.04988e-07	6	BHLHE40
1.69929e-08	0.267006	0.215	0.138	0.000325703	6	EIF3E
8.51891e-12	0.265981	0.244	0.144	1.63282e-07	6	MORF4L2
4.64604e-10	0.265946	0.186	0.108	8.90506e-06	6	TSPAN3
3.33763e-12	0.265377	0.273	0.164	6.39723e-08	6	PNRC1
5.42043e-16	0.265264	0.683	0.518	1.03893e-11	6	HSP90AB1
8.80653e-18	0.26489	0.773	0.629	1.68795e-13	6	RPL18
5.91352e-22	0.263033	0.83	0.664	1.13344e-17	6	RPS26
1.28389e-08	0.262918	0.159	0.094	0.000246082	6	RNF5
3.94561e-13	0.26226	0.497	0.347	7.56255e-09	6	ATP5A1
5.92058e-13	0.26056	0.466	0.319	1.1348e-08	6	TOMM7
8.57676e-12	0.259891	0.324	0.208	1.64391e-07	6	GLA
2.27369e-12	0.259757	0.551	0.4	4.35798e-08	6	TPI1
9.12271e-08	0.259327	0.184	0.116	0.00174855	6	ATRAID
1.90229e-10	0.258296	0.152	0.082	3.64611e-06	6	ACADM
9.72707e-09	0.256959	0.277	0.186	0.000186439	6	COMT
2.42654e-11	0.256893	0.479	0.341	4.65095e-07	6	ATP5C1
8.56734e-12	0.256732	0.542	0.392	1.6421e-07	6	MGST3
3.42744e-09	0.255606	0.247	0.16	6.56937e-05	6	TXN2
1.19063e-28	0.2541	0.931	0.83	2.28208e-24	6	EIF1
2.74955e-10	0.253942	0.152	0.081	5.27007e-06	6	CAST
5.1234e-08	0.253917	0.164	0.099	0.000982003	6	TMBIM4
2.70269e-10	0.253473	0.249	0.154	5.18024e-06	6	CAMTA1
2.4953e-07	0.25306	0.194	0.127	0.00478274	6	DNAJC19
1.03061e-15	0.251977	0.739	0.577	1.97538e-11	6	RPL7A
3.63001e-07	0.251846	0.155	0.097	0.00695764	6	TECR
8.38227e-11	0.251551	0.255	0.158	1.60663e-06	6	ECHS1
2.12253e-09	0.250787	0.324	0.221	4.06825e-05	6	MRPS6
4.77577e-09	0.250623	0.337	0.236	9.15372e-05	6	CUTA
9.11166e-28	0.250049	0.917	0.812	1.74643e-23	6	RPL36
0	2.49241	0.737	0.125	0	7	TM4SF1		Endothelial cell
0	2.17388	0.6	0.061	0	7	DNASE1L3
0	1.9135	0.764	0.147	0	7	IGFBP7
1.09431e-269	1.89096	0.329	0.025	2.09747e-265	7	SELE
3.46281e-232	1.87756	0.474	0.081	6.63717e-228	7	ID3
3.53778e-266	1.86557	0.364	0.035	6.78087e-262	7	IGFBP5
0	1.78705	0.36	0.02	0	7	PLVAP
6.89132e-282	1.72238	0.415	0.044	1.32086e-277	7	SPARCL1
7.27066e-173	1.59832	0.788	0.384	1.39357e-168	7	CCL2
3.87759e-238	1.56589	0.282	0.02	7.43217e-234	7	FCN2
1.0276e-174	1.5231	0.267	0.029	1.96961e-170	7	PLAT
7.38488e-160	1.45857	0.396	0.079	1.41546e-155	7	SLC2A3
1.12786e-122	1.44899	0.41	0.111	2.16177e-118	7	SOCS3
4.35712e-79	1.38826	0.509	0.235	8.3513e-75	7	HES1
9.48072e-128	1.38802	0.247	0.036	1.81717e-123	7	ID1
9.80535e-182	1.37897	0.247	0.022	1.87939e-177	7	CRHBP
9.12849e-215	1.37805	0.234	0.014	1.74966e-210	7	ESAM
1.67174e-161	1.34047	0.249	0.027	3.20423e-157	7	PLPP1
5.71716e-152	1.33604	0.171	0.011	1.09581e-147	7	FCN3
8.24905e-112	1.33263	0.37	0.094	1.5811e-107	7	EMP1
2.05147e-133	1.32572	0.201	0.021	3.93206e-129	7	SPRY1
1.98043e-148	1.29645	0.204	0.018	3.79589e-144	7	TNFRSF10D
5.25119e-164	1.28821	0.204	0.015	1.0065e-159	7	LRRC32
8.21228e-181	1.28776	0.223	0.017	1.57405e-176	7	RAMP3
3.58112e-122	1.25773	0.244	0.036	6.86393e-118	7	THBD
3.38879e-89	1.2454	0.285	0.068	6.4953e-85	7	EFNA1
2.71365e-171	1.23184	0.165	0.007	5.20126e-167	7	SOX7
8.90309e-153	1.22142	0.179	0.012	1.70646e-148	7	CLDN5
1.34335e-125	1.1936	0.169	0.014	2.57481e-121	7	ADAMTS1
5.24938e-145	1.14944	0.166	0.011	1.00615e-140	7	PCAT19
3.40496e-120	1.14039	0.172	0.016	6.52628e-116	7	DLC1
7.1452e-91	1.1388	0.253	0.053	1.36952e-86	7	PLPP3
3.36184e-80	1.12838	0.276	0.07	6.44364e-76	7	KLF4
3.91793e-162	1.10743	0.156	0.007	7.5095e-158	7	SLCO2A1
2.22041e-107	1.09505	0.191	0.024	4.25586e-103	7	TGFBR2
2.08596e-58	1.08818	0.233	0.066	3.99815e-54	7	TIMP3
3.36781e-92	1.08195	0.169	0.022	6.45509e-88	7	TGM2
1.5597e-47	1.07188	0.256	0.092	2.98948e-43	7	GJA1
6.02437e-70	1.01409	0.181	0.034	1.15469e-65	7	NCOA7
1.0462e-80	1.00887	0.561	0.275	2.00525e-76	7	IFI27
2.82851e-81	0.993182	0.163	0.024	5.42141e-77	7	EGFL7
4.7551e-77	0.989589	0.172	0.028	9.11411e-73	7	TFPI
2.87056e-62	0.982639	0.421	0.179	5.502e-58	7	ICAM1
5.19003e-66	0.982435	0.514	0.256	9.94773e-62	7	FOSB
1.65946e-53	0.949288	0.267	0.089	3.18069e-49	7	GNG11
5.36148e-85	0.924371	0.71	0.446	1.02764e-80	7	IFITM3
7.09381e-49	0.915358	0.29	0.109	1.35967e-44	7	SERTAD1
4.5276e-48	0.897819	0.436	0.228	8.67805e-44	7	SPARC
3.1979e-62	0.893486	0.158	0.029	6.12942e-58	7	EPAS1
3.13298e-63	0.870524	0.702	0.474	6.00499e-59	7	JUNB
2.67117e-46	0.860561	0.205	0.061	5.11983e-42	7	ENG
8.5472e-35	0.845935	0.162	0.049	1.63824e-30	7	SOX4
1.47634e-58	0.842958	0.431	0.189	2.8297e-54	7	IFITM2
1.61141e-47	0.836097	0.165	0.04	3.0886e-43	7	TNFSF10
2.43665e-40	0.835595	0.423	0.229	4.67032e-36	7	IER2
1.75126e-33	0.827096	0.277	0.123	3.35665e-29	7	CLEC2B
1.50884e-41	0.807978	0.153	0.039	2.89199e-37	7	IL6ST
6.74962e-32	0.773348	0.306	0.151	1.2937e-27	7	APP
1.6954e-28	0.768519	0.175	0.064	3.24958e-24	7	IFI16
3.1224e-28	0.759137	0.279	0.137	5.98471e-24	7	PNP
7.22566e-26	0.731604	0.263	0.129	1.38494e-21	7	WSB1
8.81479e-42	0.708927	0.555	0.35	1.68953e-37	7	CDKN1A
6.22874e-28	0.703848	0.253	0.115	1.19386e-23	7	IRF1
8.13727e-36	0.680232	0.582	0.388	1.55967e-31	7	ZFP36
4.59897e-24	0.677285	0.351	0.212	8.81485e-20	7	SLC38A2
5.50943e-20	0.673441	0.185	0.085	1.05599e-15	7	STOM
8.01604e-23	0.659839	0.165	0.065	1.53643e-18	7	A2M
8.21208e-16	0.655231	0.221	0.123	1.57401e-11	7	MYC
9.74462e-41	0.642985	0.63	0.454	1.86775e-36	7	HLA-E
6.83746e-50	0.642076	0.613	0.368	1.31054e-45	7	CXCL2
1.81424e-23	0.632773	0.212	0.095	3.47735e-19	7	ETS2
1.96483e-21	0.628418	0.156	0.062	3.76599e-17	7	BAZ1A
5.83366e-28	0.624735	0.194	0.074	1.11814e-23	7	LYVE1
1.94215e-27	0.624346	0.477	0.321	3.72251e-23	7	DNAJA1
1.76111e-32	0.617055	0.52	0.341	3.37551e-28	7	HSPA8
2.18766e-15	0.614863	0.169	0.083	4.19309e-11	7	DUSP6
1.0868e-18	0.613316	0.247	0.135	2.08306e-14	7	VAMP5
8.95675e-34	0.609704	0.587	0.401	1.71674e-29	7	JUN
1.42141e-54	0.60266	0.857	0.679	2.72441e-50	7	HSPA1A
1.15827e-24	0.58487	0.494	0.354	2.22006e-20	7	MYL12A
1.1247e-13	0.56309	0.181	0.096	2.1557e-09	7	SERPINH1
3.46015e-16	0.540752	0.152	0.068	6.63207e-12	7	RGCC
2.53922e-31	0.537879	0.659	0.523	4.86693e-27	7	HSP90AB1
1.68722e-15	0.534356	0.168	0.08	3.2339e-11	7	EGR1
9.05828e-44	0.525398	0.845	0.75	1.7362e-39	7	UBB
2.02267e-44	0.520392	0.857	0.675	3.87685e-40	7	DNAJB1
1.75229e-13	0.516153	0.283	0.181	3.35861e-09	7	INSIG1
3.13961e-12	0.513485	0.29	0.198	6.01769e-08	7	MCL1
1.56761e-12	0.501631	0.208	0.121	3.00464e-08	7	PDK4
5.79548e-12	0.501266	0.236	0.146	1.11082e-07	7	ATF3
9.30551e-10	0.497025	0.168	0.097	1.78359e-05	7	ADM
4.29868e-09	0.494779	0.301	0.226	8.23928e-05	7	CD59
7.15677e-41	0.47724	0.805	0.693	1.37174e-36	7	TPT1
2.64446e-26	0.476082	0.63	0.484	5.06864e-22	7	PPP1R15A
1.1008e-10	0.47542	0.24	0.155	2.10991e-06	7	CCNL1
9.91941e-11	0.469616	0.172	0.096	1.90125e-06	7	ISG15
5.62762e-10	0.46625	0.241	0.159	1.07865e-05	7	OAZ2
6.01243e-27	0.466166	0.775	0.653	1.1524e-22	7	FOS
1.05603e-11	0.44393	0.335	0.238	2.0241e-07	7	SGK1
1.54808e-20	0.428868	0.473	0.319	2.96721e-16	7	HLA-DRB1
2.05183e-138	0.422595	1	1	3.93274e-134	7	MT-RNR2
1.80072e-09	0.417644	0.205	0.129	3.45144e-05	7	ZFP36L1
4.77824e-29	0.399729	0.782	0.644	9.15845e-25	7	HSPB1
3.46867e-09	0.392983	0.322	0.241	6.6484e-05	7	ZFAS1
4.24001e-08	0.391138	0.367	0.296	0.000812682	7	TCEB1
2.98537e-11	0.389532	0.435	0.347	5.72205e-07	7	H2AFZ
9.53533e-10	0.389413	0.295	0.208	1.82764e-05	7	HSPH1
2.22369e-49	0.386746	0.892	0.71	4.26214e-45	7	CD74
0.00033746	0.374806	0.165	0.123	1	7	TMEM70
2.03552e-27	0.374495	0.825	0.737	3.90147e-23	7	H3F3B
6.63023e-17	0.361544	0.608	0.483	1.27082e-12	7	HSPA1B
1.3245e-31	0.356489	0.892	0.835	2.53868e-27	7	EIF1
2.20139e-05	0.354392	0.237	0.182	0.421941	7	CDC37
0.000267317	0.353042	0.159	0.117	1	7	DNTTIP2
7.84311e-05	0.349607	0.217	0.17	1	7	TRA2B
0.000220553	0.347442	0.178	0.134	1	7	PEA15
1.76425e-05	0.34737	0.184	0.132	0.338155	7	GYPC
4.94663e-05	0.341532	0.169	0.121	0.94812	7	DDX3X
2.68589e-16	0.328398	0.711	0.598	5.14804e-12	7	PLIN2
0.000211374	0.324601	0.205	0.159	1	7	SEPW1
0.00333641	0.321162	0.21	0.175	1	7	C6orf48
2.30804e-05	0.319054	0.189	0.137	0.442382	7	MAFF
1.35015e-06	0.306522	0.214	0.148	0.0258784	7	GMFG
4.20615e-06	0.305115	0.337	0.274	0.0806193	7	KLF6
3.05752e-16	0.299784	0.406	0.261	5.86034e-12	7	RNASE1
2.54556e-46	0.298594	0.991	0.976	4.87907e-42	7	MT-RNR1
1.30879e-11	0.288594	0.267	0.167	2.50856e-07	7	CXCL1
0.00138918	0.287305	0.194	0.155	1	7	RHOC
0.00139543	0.283467	0.234	0.197	1	7	CNN3
0.000663764	0.276974	0.309	0.266	1	7	GAS5
0.00336209	0.271139	0.168	0.134	1	7	MSN
0.00122331	0.26456	0.282	0.246	1	7	ATF4
8.49133e-06	0.257153	0.315	0.251	0.162753	7	HLA-DPA1
0.00835138	0.252368	0.197	0.166	1	7	ATP1A1
2.21263e-08	0.251344	0.51	0.43	0.000424095	7	SDCBP
3.58432e-134	1.20677	0.702	0.299	6.87006e-130	8	NOV		Stromal cell_NOV high
2.08886e-168	1.15417	0.938	0.638	4.00373e-164	8	FOS
2.00323e-142	1.10357	0.783	0.37	3.8396e-138	8	ZFP36
3.27497e-149	1.08912	0.855	0.486	6.27714e-145	8	GADD45B
1.97265e-132	1.0824	0.498	0.136	3.78097e-128	8	DCN
3.5025e-92	1.03211	0.415	0.126	6.71324e-88	8	BHLHE40
4.31343e-92	0.997545	0.365	0.1	8.26756e-88	8	CYP3A5
2.34128e-112	0.979818	0.674	0.289	4.48754e-108	8	TPD52L1
1.76037e-148	0.954383	0.869	0.459	3.3741e-144	8	JUNB
5.82672e-93	0.945326	0.387	0.108	1.11681e-88	8	MYC
8.91305e-68	0.929582	0.226	0.052	1.70836e-63	8	RASD1
1.66894e-40	0.925585	0.362	0.164	3.19886e-36	8	HSPA6
8.11594e-64	0.869907	0.316	0.098	1.55558e-59	8	CPB1
2.02968e-80	0.867247	0.598	0.265	3.89029e-76	8	NR4A1
3.35816e-111	0.864323	0.925	0.669	6.43658e-107	8	DNAJB1
2.05863e-96	0.857516	0.892	0.635	3.94577e-92	8	HSPB1
3.36867e-88	0.842465	0.736	0.388	6.45673e-84	8	JUN
5.61384e-68	0.827681	0.287	0.079	1.07601e-63	8	BTG2
3.0971e-66	0.788505	0.595	0.297	5.93621e-62	8	MT1E
2.09814e-52	0.768075	0.657	0.385	4.02151e-48	8	G0S2
2.50819e-63	0.733288	0.182	0.036	4.80744e-59	8	VSNL1
1.30008e-29	0.73307	0.204	0.076	2.49187e-25	8	CYP3A4
1.27863e-85	0.729873	0.811	0.465	2.45074e-81	8	HSPA1B
1.85295e-50	0.719079	0.245	0.074	3.55156e-46	8	DNAJB4
4.25704e-58	0.716074	0.214	0.052	8.15946e-54	8	GADD45G
1.22585e-51	0.713445	0.446	0.196	2.34959e-47	8	DLK1
2.39434e-58	0.704862	0.529	0.244	4.58922e-54	8	SERPINA5
2.33887e-49	0.700067	0.575	0.317	4.48291e-45	8	EIF4A3
4.21597e-50	0.692002	0.443	0.198	8.08075e-46	8	MGARP
3.60719e-16	0.681694	0.162	0.074	6.91389e-12	8	RGS5
4.20982e-49	0.680554	0.226	0.066	8.06897e-45	8	TCEA3
9.67892e-75	0.67578	0.768	0.449	1.85516e-70	8	MRPL33
5.85184e-123	0.672128	0.973	0.791	1.12162e-118	8	PEBP1
3.68982e-49	0.663746	0.623	0.358	7.07228e-45	8	DUSP1
6.47241e-56	0.657372	0.548	0.256	1.24057e-51	8	LY6E
6.47976e-36	0.620273	0.393	0.19	1.24197e-31	8	SMIM4
2.16925e-41	0.618376	0.232	0.076	4.1578e-37	8	SCD5
4.15229e-28	0.614238	0.242	0.102	7.9587e-24	8	TUBA1A
1.47108e-33	0.611086	0.493	0.274	2.81963e-29	8	RGS2
8.90891e-49	0.605997	0.671	0.401	1.70757e-44	8	CYSTM1
4.02869e-30	0.602218	0.409	0.215	7.72179e-26	8	DDIT4
4.98055e-29	0.594222	0.202	0.075	9.54622e-25	8	CTA-29F11.1
1.63421e-33	0.581248	0.192	0.064	3.1323e-29	8	HOXA5
1.51404e-27	0.567302	0.227	0.092	2.90197e-23	8	SERPINH1
2.82786e-36	0.566702	0.557	0.322	5.42016e-32	8	PRDX2
5.25608e-27	0.553976	0.227	0.093	1.00743e-22	8	KLF10
9.70336e-86	0.553399	0.95	0.736	1.85984e-81	8	RARRES2
2.8922e-32	0.552772	0.198	0.068	5.54348e-28	8	CAMK1
1.46494e-45	0.55255	0.622	0.343	2.80784e-41	8	EPHX1
2.31737e-25	0.551687	0.303	0.147	4.44171e-21	8	ALAS1
2.5169e-34	0.542883	0.502	0.272	4.82415e-30	8	RBP1
1.81695e-35	0.542716	0.185	0.057	3.48256e-31	8	SHISA4
2.46144e-49	0.535543	0.715	0.434	4.71783e-45	8	COMMD6
4.06586e-28	0.534973	0.191	0.069	7.79303e-24	8	ARL5B
7.83951e-34	0.534947	0.51	0.283	1.5026e-29	8	C9orf16
1.68248e-32	0.532135	0.21	0.074	3.22481e-28	8	TMEM176A
2.86674e-27	0.528137	0.211	0.083	5.49467e-23	8	MT3
3.90464e-69	0.526841	0.96	0.821	7.48402e-65	8	MT2A
3.39666e-27	0.513689	0.334	0.164	6.51038e-23	8	MT1X
4.93632e-31	0.51054	0.152	0.045	9.46145e-27	8	TOB1
4.68709e-24	0.503089	0.247	0.111	8.98374e-20	8	PPP1R14A
1.16865e-31	0.501577	0.453	0.241	2.23995e-27	8	NDUFC1
5.13029e-35	0.499399	0.505	0.271	9.83323e-31	8	CTNNAL1
3.85653e-23	0.498546	0.276	0.134	7.3918e-19	8	GEM
2.16939e-30	0.493434	0.439	0.228	4.15806e-26	8	IER2
2.05616e-51	0.493154	0.516	0.235	3.94104e-47	8	HES1
4.82494e-24	0.485222	0.26	0.12	9.24796e-20	8	COX7A1
2.21247e-25	0.479578	0.188	0.071	4.24063e-21	8	CYR61
1.95662e-24	0.473289	0.244	0.108	3.75026e-20	8	CKB
2.27284e-22	0.470602	0.346	0.186	4.35634e-18	8	GRPEL1
7.18798e-23	0.46986	0.21	0.09	1.37772e-18	8	MAP3K13
1.49522e-19	0.464711	0.195	0.087	2.86588e-15	8	COQ8A
1.05192e-24	0.457402	0.443	0.251	2.01622e-20	8	COX7A2L
1.12834e-20	0.454153	0.18	0.075	2.16269e-16	8	ECHDC2
4.41224e-27	0.447109	0.518	0.31	8.45694e-23	8	RPS4Y1
2.24145e-19	0.446786	0.356	0.205	4.29618e-15	8	SNCG
1.79421e-19	0.445779	0.232	0.111	3.43897e-15	8	HDDC2
9.11478e-21	0.444491	0.244	0.115	1.74703e-16	8	SLC40A1
1.60403e-18	0.444476	0.179	0.078	3.07444e-14	8	PTGR1
1.0765e-22	0.442102	0.338	0.177	2.06332e-18	8	NDRG2
1.01224e-19	0.436548	0.154	0.061	1.94015e-15	8	ASS1
9.46092e-19	0.436312	0.256	0.129	1.81337e-14	8	ZCRB1
1.55219e-26	0.436224	0.474	0.266	2.97508e-22	8	CYP21A2
3.55215e-16	0.434316	0.189	0.09	6.80841e-12	8	RND3
3.05952e-21	0.433558	0.154	0.058	5.86419e-17	8	REEP6
7.02334e-19	0.431997	0.276	0.144	1.34616e-14	8	QPCT
1.0665e-15	0.428526	0.16	0.072	2.04416e-11	8	LY6D
1.79543e-26	0.427584	0.57	0.362	3.44129e-22	8	LDHB
3.81325e-16	0.42659	0.189	0.09	7.30886e-12	8	SEPT4
6.68924e-19	0.423469	0.238	0.116	1.28213e-14	8	RHOB
6.43674e-21	0.420606	0.326	0.173	1.23373e-16	8	BORCS7
4.57075e-18	0.419033	0.23	0.114	8.76076e-14	8	MEG3
2.11763e-26	0.41768	0.279	0.124	4.05886e-22	8	SOCS3
1.5382e-15	0.417079	0.202	0.102	2.94827e-11	8	HAGH
5.22747e-20	0.416127	0.245	0.117	1.00195e-15	8	TMEM176B
5.86642e-46	0.416006	0.889	0.676	1.12442e-41	8	HSPA1A
7.0388e-20	0.414743	0.17	0.07	1.34913e-15	8	MPG
1.0138e-18	0.413011	0.304	0.163	1.94315e-14	8	FDXR
1.83101e-20	0.412887	0.162	0.064	3.5095e-16	8	CSRNP1
5.33149e-22	0.411426	0.505	0.318	1.02189e-17	8	TOMM7
5.82546e-20	0.409626	0.685	0.524	1.11657e-15	8	IER3
4.89329e-19	0.407965	0.322	0.176	9.37898e-15	8	CYB5B
9.36349e-17	0.402678	0.168	0.075	1.7947e-12	8	PPIL1
1.75553e-22	0.400633	0.557	0.362	3.36483e-18	8	BST2
2.8656e-15	0.396418	0.155	0.07	5.4925e-11	8	TSEN34
3.81578e-16	0.394944	0.26	0.14	7.3137e-12	8	RAB31
1.38809e-15	0.391266	0.158	0.071	2.66054e-11	8	NME3
2.27597e-19	0.390662	0.366	0.208	4.36236e-15	8	SAT2
5.87377e-16	0.390438	0.199	0.098	1.12583e-11	8	SLC25A4
1.52928e-20	0.389529	0.659	0.482	2.93117e-16	8	PPP1R15A
2.12462e-50	0.387308	0.936	0.812	4.07225e-46	8	RPL36
1.18557e-15	0.385956	0.158	0.071	2.27239e-11	8	MRPS33
2.72118e-16	0.383901	0.162	0.072	5.21569e-12	8	IFI27L1
3.59355e-18	0.382156	0.158	0.065	6.88775e-14	8	SGCE
2.43755e-16	0.381239	0.208	0.102	4.67206e-12	8	CHGB
2.18703e-16	0.379704	0.161	0.07	4.19188e-12	8	MDK
2.38658e-15	0.379327	0.199	0.099	4.57436e-11	8	TMEM256
1.31864e-13	0.376474	0.238	0.131	2.52744e-09	8	MIR202HG
1.20779e-15	0.375924	0.251	0.135	2.31497e-11	8	DHRS7
3.66266e-16	0.373873	0.219	0.109	7.02023e-12	8	ESD
2.05865e-13	0.371867	0.155	0.073	3.94581e-09	8	DDIT3
5.05584e-15	0.367998	0.154	0.069	9.69052e-11	8	C19orf48
2.01268e-18	0.367743	0.425	0.255	3.8577e-14	8	GAS5
1.81378e-29	0.364721	0.781	0.544	3.47647e-25	8	CLU
8.8856e-15	0.362035	0.219	0.113	1.7031e-10	8	GRHPR
1.53625e-22	0.360566	0.604	0.413	2.94453e-18	8	HSD3B2
6.58138e-20	0.358834	0.57	0.383	1.26145e-15	8	MAP1LC3B
3.72298e-113	0.358086	1	0.999	7.13584e-109	8	MT-CO1
5.02558e-14	0.357931	0.245	0.136	9.63254e-10	8	PNKD
2.39771e-13	0.355684	0.34	0.21	4.59569e-09	8	NAP1L1
1.05341e-11	0.354048	0.22	0.125	2.01907e-07	8	DUSP23
2.25841e-14	0.349037	0.372	0.234	4.32869e-10	8	CIRBP
1.70925e-18	0.347252	0.523	0.339	3.27611e-14	8	ATP5C1
1.31851e-14	0.3472	0.309	0.18	2.52719e-10	8	TMEM230
1.49703e-13	0.347167	0.198	0.102	2.86937e-09	8	HINT2
1.87494e-11	0.346174	0.186	0.101	3.5937e-07	8	CBR1
7.52395e-14	0.345617	0.374	0.236	1.44211e-09	8	EID1
7.80367e-13	0.341549	0.208	0.112	1.49573e-08	8	PCBD1
3.96972e-27	0.340427	0.843	0.673	7.60877e-23	8	RPS8
1.81017e-13	0.340336	0.247	0.136	3.46956e-09	8	METTL9
7.29911e-13	0.339513	0.176	0.089	1.39902e-08	8	MFF
5.29976e-12	0.336258	0.214	0.12	1.0158e-07	8	RGN
3.48293e-13	0.335881	0.183	0.093	6.67573e-09	8	CRTAP
8.44819e-33	0.335838	0.888	0.747	1.61926e-28	8	UBB
1.67411e-13	0.334954	0.208	0.109	3.20876e-09	8	C12orf57
6.83438e-14	0.334189	0.257	0.144	1.30995e-09	8	HSPB6
8.99247e-14	0.332574	0.341	0.208	1.72359e-09	8	MRPS21
4.63685e-09	0.331023	0.154	0.086	8.88746e-05	8	SMIM14
4.67145e-12	0.329462	0.216	0.12	8.95377e-08	8	PON2
7.03832e-11	0.328854	0.241	0.144	1.34903e-06	8	TMEM205
8.8267e-13	0.328843	0.213	0.115	1.69181e-08	8	SNRPN
3.26361e-39	0.323481	0.939	0.839	6.25536e-35	8	RPL3
5.92015e-09	0.321233	0.151	0.083	0.000113472	8	CRYAB
7.07787e-13	0.320721	0.285	0.168	1.35662e-08	8	C6orf48
1.47761e-16	0.320543	0.653	0.48	2.83214e-12	8	RPL41
1.0928e-09	0.320259	0.191	0.11	2.09457e-05	8	MGST2
1.7916e-09	0.318568	0.158	0.087	3.43396e-05	8	MT1F
6.11458e-15	0.313952	0.325	0.189	1.17198e-10	8	CNN3
4.33358e-12	0.313569	0.161	0.08	8.30618e-08	8	EFNA1
1.24755e-20	0.313034	0.75	0.577	2.39117e-16	8	CHCHD2
2.25805e-12	0.311751	0.23	0.129	4.32801e-08	8	ECI2
5.63072e-12	0.311666	0.357	0.229	1.07924e-07	8	EIF4A2
1.58091e-13	0.311521	0.474	0.326	3.03012e-09	8	ACADVL
3.19244e-10	0.309646	0.247	0.15	6.11895e-06	8	DECR1
1.33358e-09	0.3093	0.213	0.127	2.55607e-05	8	TSC22D1
9.73526e-14	0.307413	0.349	0.211	1.86596e-09	8	ATPIF1
3.53326e-18	0.304852	0.771	0.631	6.77221e-14	8	RPL18
8.2e-16	0.304286	0.687	0.52	1.57169e-11	8	HSP90AB1
8.62337e-10	0.302924	0.165	0.091	1.65284e-05	8	MTIF3
5.8894e-13	0.302806	0.369	0.233	1.12882e-08	8	CYC1
1.55776e-11	0.302535	0.179	0.094	2.98576e-07	8	DPM3
6.76072e-10	0.299333	0.217	0.13	1.29583e-05	8	TCEAL4
7.7066e-09	0.297024	0.464	0.346	0.000147712	8	HSPA8
5.803e-11	0.296469	0.176	0.093	1.11226e-06	8	RNF5
1.37953e-20	0.295657	0.804	0.647	2.64415e-16	8	RPS25
2.7774e-11	0.293213	0.409	0.278	5.32343e-07	8	COX17
1.95671e-12	0.293154	0.173	0.087	3.75042e-08	8	MVP
3.36335e-10	0.292806	0.162	0.087	6.44653e-06	8	IP6K2
8.38139e-11	0.288965	0.251	0.15	1.60646e-06	8	ERGIC3
9.15863e-15	0.287792	0.551	0.386	1.75543e-10	8	NDUFB4
3.47126e-10	0.285594	0.233	0.139	6.65336e-06	8	UROD
2.19418e-10	0.284503	0.179	0.097	4.20558e-06	8	GNG11
8.79616e-12	0.284075	0.357	0.231	1.68596e-07	8	CIB1
8.13094e-11	0.283862	0.162	0.085	1.55846e-06	8	GALM
6.03325e-19	0.283755	0.809	0.669	1.15639e-14	8	RPS26
1.3058e-16	0.282832	0.75	0.597	2.50283e-12	8	COX7C
5.03039e-12	0.282144	0.161	0.079	9.64176e-08	8	RN7SK
3.08353e-10	0.280678	0.266	0.164	5.9102e-06	8	MRPL41
3.19657e-12	0.278797	0.433	0.288	6.12686e-08	8	NDUFS8
4.7624e-17	0.278657	0.425	0.256	9.12809e-13	8	FAM166B
2.6381e-08	0.278437	0.188	0.113	0.000505645	8	COX20
2.74184e-11	0.278309	0.248	0.145	5.25528e-07	8	ATF3
1.64068e-09	0.278154	0.154	0.083	3.14469e-05	8	SNHG9
8.10531e-12	0.277866	0.458	0.315	1.55354e-07	8	MIF
1.65539e-10	0.277746	0.346	0.226	3.17289e-06	8	ATP5D
1.12325e-10	0.276367	0.467	0.333	2.15294e-06	8	BSG
3.7145e-08	0.276347	0.173	0.102	0.000711959	8	DANCR
2.00893e-08	0.276264	0.219	0.138	0.000385052	8	VAMP5
1.20776e-08	0.276025	0.201	0.12	0.000231492	8	IRF1
1.10775e-10	0.275962	0.318	0.202	2.12322e-06	8	SRP9
9.7239e-15	0.27491	0.827	0.7	1.86378e-10	8	NFKBIA
1.27427e-09	0.274893	0.264	0.166	2.44238e-05	8	PNRC1
1.31314e-08	0.274785	0.329	0.226	0.00025169	8	TBCA
3.37482e-10	0.274669	0.257	0.156	6.46851e-06	8	APP
3.45583e-10	0.271144	0.368	0.249	6.62379e-06	8	ISCU
2.46559e-12	0.270214	0.433	0.291	4.7258e-08	8	TCEAL9
2.75268e-08	0.26986	0.232	0.147	0.000527607	8	GTF2H5
6.5757e-10	0.26836	0.171	0.094	1.26036e-05	8	GBAS
1.42001e-10	0.268264	0.219	0.126	2.72173e-06	8	SRI
8.79096e-11	0.265229	0.334	0.214	1.68496e-06	8	ACAT1
8.16548e-10	0.265165	0.182	0.102	1.56508e-05	8	STOML2
3.45374e-11	0.264376	0.213	0.118	6.61978e-07	8	DNPH1
1.89875e-09	0.264027	0.251	0.156	3.63934e-05	8	SMS
3.02075e-15	0.262076	0.56	0.378	5.78988e-11	8	PRDX3
7.66381e-18	0.260828	0.793	0.632	1.46892e-13	8	RPL5
3.72741e-09	0.260652	0.214	0.129	7.14432e-05	8	LGALS3BP
1.59693e-11	0.260642	0.569	0.407	3.06084e-07	8	UQCRB
4.15872e-08	0.260089	0.261	0.17	0.000797102	8	CLK1
5.38533e-21	0.259906	0.9	0.801	1.03221e-16	8	RPL13A
7.20665e-11	0.259876	0.498	0.358	1.3813e-06	8	LAPTM4A
7.55594e-14	0.259167	0.716	0.568	1.44825e-09	8	RPL24
8.00743e-09	0.258365	0.195	0.116	0.000153478	8	ATRAID
3.15265e-09	0.257998	0.4	0.279	6.04269e-05	8	NDUFC2
1.07283e-13	0.257935	0.715	0.582	2.0563e-09	8	RPL7A
1.56114e-08	0.257925	0.257	0.165	0.000299225	8	PYURF
1.07893e-10	0.25774	0.489	0.35	2.06799e-06	8	ATP5A1
1.2743e-11	0.257722	0.548	0.398	2.44245e-07	8	EEF1D
4.53517e-18	0.25648	0.644	0.434	8.69256e-14	8	BEX3
5.45711e-10	0.255897	0.162	0.087	1.04596e-05	8	TMEM120A
7.85231e-22	0.255817	0.734	0.506	1.50505e-17	8	MGST1
1.52853e-06	0.254514	0.236	0.162	0.0292974	8	TXN2
2.00462e-09	0.254505	0.213	0.126	3.84226e-05	8	DNAJC19
1.10405e-09	0.254101	0.216	0.127	2.11614e-05	8	MLF2
4.14016e-08	0.253988	0.179	0.106	0.000793545	8	POLR1D
1.17616e-10	0.252145	0.363	0.238	2.25435e-06	8	HMGN3
5.3153e-12	0.25185	0.653	0.498	1.01878e-07	8	RPL29
1.20403e-10	0.251751	0.304	0.19	2.30777e-06	8	LSP1
2.86786e-05	0.251242	0.191	0.131	0.549684	8	ZFAND2A
0	2.99197	0.901	0.152	0	9	SERPINB2		Myeloid cell
0	2.53821	0.899	0.264	0	9	S100A8
5.02715e-299	2.46848	0.974	0.505	9.63554e-295	9	S100A9
0	2.25074	0.536	0.05	0	9	S100A12
1.00389e-242	2.19129	0.653	0.142	1.92416e-238	9	CXCL1
1.27987e-240	2.09439	0.93	0.453	2.45313e-236	9	CXCL3
2.42982e-216	1.96824	0.255	0.015	4.65723e-212	9	CCL7
7.42782e-241	1.9294	0.501	0.073	1.42369e-236	9	THBS1
2.90248e-231	1.92906	0.923	0.449	5.56318e-227	9	IL1B
0	1.92117	0.481	0.034	0	9	FCN1
4.10442e-248	1.69592	0.993	0.804	7.86694e-244	9	CXCL8
5.89936e-169	1.68541	0.813	0.358	1.13073e-164	9	CXCL2
3.7775e-165	1.6279	0.508	0.112	7.24033e-161	9	LYZ
6.79586e-130	1.50571	0.796	0.414	1.30256e-125	9	CCL20
4.38641e-147	1.46532	0.367	0.061	8.40743e-143	9	EREG
3.12744e-166	1.39858	0.89	0.531	5.99436e-162	9	TIMP1
5.69842e-148	1.32443	0.275	0.031	1.09222e-143	9	CYP1B1
6.20311e-133	1.30819	0.455	0.104	1.18895e-128	9	KYNU
1.13647e-211	1.28883	0.976	0.577	2.17827e-207	9	SRGN
4.8737e-101	1.23307	0.396	0.099	9.34142e-97	9	MAFB
9.75592e-98	1.20539	0.317	0.066	1.86992e-93	9	FPR1
2.2179e-75	1.17329	0.442	0.152	4.25106e-71	9	TNFAIP6
4.93414e-94	1.14982	0.35	0.082	9.45727e-90	9	TNFRSF1B
7.74291e-99	1.13631	0.694	0.33	1.48408e-94	9	CTSL
6.70373e-88	1.13239	0.339	0.082	1.2849e-83	9	ATP2B1
1.07418e-96	1.13044	0.508	0.165	2.05887e-92	9	AQP9
1.90636e-29	1.10208	0.58	0.407	3.65392e-25	9	CCL2
9.16849e-105	1.10067	0.699	0.305	1.75732e-100	9	BCL2A1
2.61614e-84	1.09946	0.24	0.043	5.01436e-80	9	SLC39A8
7.07306e-103	1.09793	0.644	0.261	1.35569e-98	9	PLAUR
4.74199e-69	1.05288	0.402	0.136	9.08897e-65	9	ACSL1
6.27884e-64	1.02202	0.36	0.115	1.20347e-59	9	SAMSN1
8.63003e-67	1.01496	0.202	0.038	1.65412e-62	9	PTGER2
6.94424e-184	1.00273	0.994	0.841	1.331e-179	9	SOD2
3.02101e-62	0.996978	0.283	0.076	5.79037e-58	9	DUSP6
1.27548e-55	0.975178	0.314	0.098	2.44471e-51	9	LPXN
1.33761e-58	0.971971	0.204	0.043	2.5638e-54	9	ANPEP
3.75413e-61	0.971595	0.299	0.085	7.19554e-57	9	SERPINA1
1.77476e-51	0.96047	0.33	0.115	3.40169e-47	9	FLNA
1.56694e-64	0.937043	0.207	0.041	3.00336e-60	9	SERPINB8
3.80768e-87	0.918988	0.725	0.355	7.29817e-83	9	FCER1G
3.29022e-48	0.912858	0.229	0.063	6.30637e-44	9	C3AR1
1.59521e-52	0.903296	0.268	0.077	3.05755e-48	9	ATP13A3
9.54821e-56	0.90079	0.16	0.028	1.83011e-51	9	CD93
1.09968e-38	0.892298	0.521	0.301	2.10776e-34	9	HMOX1
1.0994e-43	0.890294	0.316	0.116	2.10721e-39	9	MMP19
5.20214e-41	0.886259	0.235	0.073	9.97095e-37	9	CD48
6.03638e-47	0.879493	0.409	0.175	1.15699e-42	9	C5AR1
7.18597e-37	0.858471	0.187	0.054	1.37733e-32	9	CSTA
3.16221e-38	0.850231	0.248	0.085	6.061e-34	9	IFNGR2
1.11722e-115	0.843615	0.945	0.703	2.14138e-111	9	SH3BGRL3
1.30983e-40	0.842624	0.338	0.136	2.51054e-36	9	CD82
9.27656e-50	0.83298	0.462	0.204	1.77804e-45	9	CD53
4.85948e-44	0.821063	0.317	0.115	9.31416e-40	9	CCRL2
5.59048e-103	0.803238	0.914	0.617	1.07153e-98	9	S100A4
3.97933e-39	0.796069	0.339	0.14	7.62718e-35	9	BID
1.24868e-217	0.795866	1	0.997	2.39334e-213	9	FTH1
4.15009e-38	0.782871	0.233	0.074	7.95447e-34	9	FGR
4.71942e-36	0.776576	0.259	0.093	9.04571e-32	9	HMGA1
1.58778e-34	0.775834	0.207	0.066	3.04331e-30	9	NUMB
6.38865e-30	0.75584	0.297	0.13	1.22451e-25	9	TNIP1
8.09522e-70	0.741066	0.842	0.59	1.55161e-65	9	PLIN2
2.66311e-79	0.733654	0.892	0.641	5.10439e-75	9	VIM
3.8967e-28	0.724972	0.358	0.179	7.4688e-24	9	C15orf48
1.58927e-33	0.724208	0.325	0.139	3.04615e-29	9	TPM4
1.71451e-22	0.721671	0.209	0.087	3.28621e-18	9	MAP3K8
1.65756e-81	0.710022	0.877	0.573	3.17704e-77	9	S100A11
7.19691e-43	0.708513	0.53	0.272	1.37943e-38	9	CD44
3.66833e-22	0.707265	0.187	0.073	7.03108e-18	9	ABRACL
2.62598e-37	0.702235	0.433	0.209	5.03321e-33	9	LCP1
8.49919e-29	0.686984	0.171	0.053	1.62904e-24	9	CDC42EP3
7.52481e-29	0.686923	0.453	0.262	1.44228e-24	9	PHLDA1
1.70952e-49	0.685924	0.666	0.395	3.27664e-45	9	ANXA1
2.79602e-28	0.683282	0.24	0.094	5.35914e-24	9	ATP6V1C1
1.11918e-66	0.682382	0.793	0.47	2.14514e-62	9	LAPTM5
2.29958e-23	0.680421	0.262	0.12	4.4076e-19	9	MPP1
2.64415e-43	0.67366	0.547	0.285	5.06805e-39	9	CTSS
3.57963e-32	0.671112	0.538	0.332	6.86108e-28	9	GSTO1
5.71193e-45	0.663307	0.695	0.474	1.09481e-40	9	PKM
2.1591e-22	0.658151	0.193	0.075	4.13835e-18	9	SERPINB9
7.19903e-48	0.657695	0.683	0.419	1.37984e-43	9	SDCBP
1.01719e-25	0.654606	0.473	0.293	1.94965e-21	9	CLIC1
3.22999e-20	0.647328	0.266	0.132	6.19091e-16	9	BNIP3L
2.33684e-23	0.634711	0.29	0.139	4.47901e-19	9	PNP
2.88923e-20	0.629065	0.191	0.078	5.53778e-16	9	ZNF267
1.32299e-19	0.628725	0.2	0.085	2.53578e-15	9	MARCKS
2.66928e-56	0.624376	0.807	0.574	5.1162e-52	9	ANXA5
5.48405e-18	0.623709	0.185	0.08	1.05113e-13	9	LCP2
1.95459e-16	0.612759	0.169	0.073	3.74636e-12	9	IGSF6
2.70982e-30	0.605303	0.532	0.327	5.19392e-26	9	NOP10
7.78752e-15	0.599459	0.341	0.217	1.49263e-10	9	PPIF
2.71741e-20	0.598279	0.25	0.117	5.20846e-16	9	EHD1
5.3353e-18	0.59732	0.273	0.143	1.02262e-13	9	NAMPT
3.81237e-23	0.595615	0.16	0.054	7.30716e-19	9	FERMT3
2.57088e-21	0.59007	0.174	0.066	4.9276e-17	9	RAB8B
1.16606e-30	0.585884	0.571	0.362	2.23499e-26	9	EMP3
3.11229e-45	0.579036	0.743	0.469	5.96533e-41	9	TYROBP
1.71383e-14	0.571387	0.224	0.116	3.28489e-10	9	WDR1
7.47958e-29	0.559757	0.622	0.438	1.43361e-24	9	ARPC2
1.7508e-16	0.558037	0.264	0.14	3.35576e-12	9	ARL8B
1.65764e-13	0.537484	0.226	0.119	3.1772e-09	9	ADA
6.03536e-27	0.536551	0.6	0.411	1.1568e-22	9	ENO1
5.72463e-16	0.528424	0.259	0.137	1.09724e-11	9	RILPL2
3.59565e-24	0.522933	0.44	0.249	6.89177e-20	9	AIF1
9.78086e-13	0.521952	0.171	0.083	1.8747e-08	9	LIMS1
1.35659e-09	0.521462	0.161	0.087	2.60017e-05	9	EMD
2.93578e-18	0.518201	0.341	0.194	5.62702e-14	9	MGAT1
3.41637e-52	0.51142	0.892	0.715	6.54816e-48	9	HLA-B
2.24033e-13	0.508917	0.297	0.182	4.29405e-09	9	ACTR3
3.53349e-12	0.507345	0.154	0.074	6.77263e-08	9	TMED5
1.6531e-13	0.502824	0.167	0.078	3.1685e-09	9	TNFAIP8
4.63723e-20	0.502706	0.481	0.317	8.88818e-16	9	NINJ1
3.21433e-20	0.501833	0.508	0.337	6.1609e-16	9	ATP1B3
2.91732e-41	0.499122	0.842	0.653	5.59164e-37	9	CTSB
1.69674e-34	0.497816	0.769	0.58	3.25215e-30	9	PFN1
9.27068e-15	0.494377	0.156	0.067	1.77691e-10	9	SPHK1
3.50555e-28	0.488644	0.73	0.567	6.71909e-24	9	S100A10
6.77821e-12	0.488259	0.16	0.078	1.29918e-07	9	GLIPR2
1.67635e-14	0.486717	0.404	0.275	3.21307e-10	9	RAB7A
1.33433e-13	0.485393	0.242	0.131	2.55751e-09	9	ATP6V1B2
4.90467e-14	0.481529	0.2	0.098	9.40079e-10	9	ACTR2
6.60229e-14	0.480331	0.27	0.152	1.26546e-09	9	MS4A7
9.22742e-42	0.477542	0.892	0.754	1.76862e-37	9	CD63
1.06747e-12	0.476579	0.156	0.072	2.04602e-08	9	GLIPR1
2.26832e-10	0.475838	0.206	0.117	4.34769e-06	9	APLP2
2.24931e-09	0.473996	0.16	0.085	4.31125e-05	9	HCK
1.15465e-13	0.47211	0.206	0.104	2.21312e-09	9	HCLS1
2.71282e-09	0.468527	0.196	0.115	5.19965e-05	9	DNTTIP2
9.84763e-14	0.461647	0.257	0.141	1.8875e-09	9	PLEK
3.3298e-15	0.455728	0.308	0.174	6.38223e-11	9	CYBA
9.45789e-09	0.455216	0.272	0.18	0.000181279	9	CD14
3.68084e-09	0.454276	0.272	0.175	7.05507e-05	9	ALOX5AP
7.54342e-09	0.45333	0.24	0.156	0.000144585	9	HM13
4.28065e-14	0.451401	0.44	0.311	8.20471e-10	9	SEC62
5.82686e-09	0.450671	0.202	0.119	0.000111683	9	PIM3
5.44931e-32	0.447932	0.727	0.528	1.04447e-27	9	ANXA2
1.47803e-09	0.441408	0.352	0.252	2.83294e-05	9	HSPA5
6.89603e-40	0.432928	0.901	0.759	1.32176e-35	9	S100A6
1.29382e-07	0.432553	0.206	0.133	0.00247987	9	ARFGAP3
1.83546e-08	0.431932	0.152	0.084	0.000351803	9	TANK
2.20297e-09	0.424404	0.299	0.2	4.22243e-05	9	ARPC1B
4.50645e-09	0.423904	0.152	0.081	8.6375e-05	9	PFKFB3
1.06464e-31	0.422261	0.824	0.663	2.0406e-27	9	CFL1
1.85427e-10	0.421817	0.242	0.144	3.55409e-06	9	LST1
3.46287e-08	0.417423	0.217	0.136	0.000663728	9	GRB2
6.47237e-08	0.416878	0.2	0.126	0.00124056	9	ASPH
8.99243e-10	0.411258	0.383	0.283	1.72358e-05	9	NDUFB9
9.21954e-10	0.407518	0.242	0.147	1.76711e-05	9	GMFG
7.82036e-11	0.407502	0.42	0.309	1.49893e-06	9	ATP6V0B
6.4708e-10	0.405185	0.185	0.1	1.24026e-05	9	SLC2A3
1.10852e-07	0.404342	0.215	0.136	0.0021247	9	HCST
5.26108e-09	0.401534	0.27	0.176	0.000100839	9	TALDO1
1.91705e-07	0.396272	0.191	0.118	0.00367441	9	RPN1
5.77311e-08	0.395961	0.167	0.097	0.00110653	9	NCOA4
2.37545e-10	0.394398	0.312	0.202	4.55302e-06	9	IFITM2
6.83158e-19	0.391439	0.64	0.478	1.30941e-14	9	HLA-C
1.80295e-13	0.387236	0.406	0.266	3.45572e-09	9	GRN
5.55019e-09	0.38589	0.382	0.282	0.00010638	9	ARF1
3.43299e-07	0.380369	0.163	0.097	0.00658001	9	WTAP
4.81097e-29	0.378488	0.717	0.54	9.2212e-25	9	CSTB
4.11434e-16	0.378169	0.607	0.459	7.88595e-12	9	HLA-E
1.1905e-08	0.376405	0.446	0.351	0.000228183	9	PGK1
2.3048e-40	0.37557	0.96	0.836	4.41762e-36	9	SAT1
9.28116e-08	0.373684	0.246	0.162	0.00177892	9	ITGB2
6.61753e-25	0.37223	0.873	0.797	1.26838e-20	9	GAPDH
2.65239e-10	0.360661	0.451	0.34	5.08383e-06	9	ATP6V1F
3.82809e-06	0.360217	0.224	0.156	0.0733731	9	RAB10
3.42884e-06	0.357253	0.172	0.11	0.0657205	9	H2AFY
1.12191e-25	0.356689	0.875	0.754	2.15037e-21	9	ACTB
2.22246e-08	0.355051	0.321	0.229	0.000425978	9	GRINA
4.0182e-11	0.343957	0.332	0.213	7.70168e-07	9	CAPG
7.01595e-05	0.340884	0.301	0.234	1	9	IL1RN
2.63827e-12	0.334038	0.572	0.45	5.05677e-08	9	ARPC3
6.29471e-06	0.331623	0.294	0.221	0.120651	9	ARPC5
0.000130644	0.325953	0.244	0.186	1	9	INSIG1
0.000302046	0.324947	0.176	0.127	1	9	CCT5
0.000132695	0.321273	0.25	0.191	1	9	RAB1A
1.11259e-09	0.314156	0.55	0.455	2.1325e-05	9	PABPC1
1.52292e-08	0.313367	0.549	0.469	0.000291898	9	ALDOA
5.78363e-16	0.312301	0.684	0.527	1.10855e-11	9	IER3
3.16147e-06	0.309676	0.176	0.111	0.0605959	9	RNF130
8.94403e-05	0.303697	0.202	0.143	1	9	UPP1
1.26932e-06	0.300029	0.376	0.295	0.0243291	9	GNG5
5.42219e-05	0.299851	0.275	0.209	1	9	CDC42
1.21607e-06	0.297549	0.167	0.101	0.0233085	9	ETS2
3.40265e-54	0.295389	1	0.996	6.52186e-50	9	B2M
2.30207e-07	0.290458	0.448	0.36	0.00441238	9	MYL12A
7.04702e-06	0.2902	0.253	0.182	0.13507	9	CDC37
0.00166081	0.287939	0.246	0.2	1	9	ARF4
5.75552e-06	0.287419	0.202	0.133	0.110316	9	CMTM6
5.23801e-06	0.28677	0.371	0.289	0.100397	9	ASAH1
3.93516e-05	0.284397	0.206	0.145	0.754253	9	RAC1
0.00311158	0.283391	0.161	0.122	1	9	DNAJC8
5.06509e-08	0.282921	0.56	0.479	0.000970826	9	SQSTM1
4.32956e-69	0.281938	1	0.997	8.29847e-65	9	FTL
0.000701723	0.281902	0.257	0.202	1	9	MCL1
0.000297795	0.281279	0.178	0.127	1	9	SURF4
0.00294628	0.27862	0.235	0.188	1	9	RAB5C
0.00029119	0.277475	0.204	0.151	1	9	PLEKHB2
9.00793e-17	0.276872	0.67	0.517	1.72655e-12	9	LGALS3
0.00210034	0.27612	0.237	0.191	1	9	BRK1
0.00124992	0.275371	0.295	0.247	1	9	CD55
0.00245507	0.275332	0.191	0.148	1	9	ATP6AP2
2.19944e-18	0.274736	0.89	0.836	4.21567e-14	9	EIF1
3.39858e-14	0.274547	0.75	0.692	6.51406e-10	9	OAZ1
0.00124033	0.274093	0.257	0.208	1	9	CD164
0.00146478	0.271481	0.261	0.21	1	9	PDIA3
2.1322e-07	0.271336	0.442	0.349	0.00408678	9	TAGLN2
0.000939987	0.270436	0.308	0.26	1	9	SNRPB
0.000428178	0.269036	0.217	0.162	1	9	HNRNPF
0.000696482	0.265664	0.183	0.134	1	9	MSN
0.000309575	0.259895	0.222	0.165	1	9	ATP1A1
3.52875e-16	0.258396	0.875	0.799	6.76356e-12	9	PSAP
0.00684147	0.258339	0.18	0.143	1	9	METTL9
3.77504e-10	0.256578	0.728	0.662	7.23562e-06	9	CTSD
5.63008e-05	0.255724	0.198	0.137	1	9	COTL1
0.00670257	0.254867	0.161	0.125	1	9	TMEM176B
7.52517e-05	0.254806	0.325	0.259	1	9	YWHAZ
0.00270086	0.252279	0.391	0.353	1	9	SEC61B
0	2.25251	0.543	0.017	0	10	PLAC8		Lymphocyte
2.19843e-94	1.72074	0.601	0.115	4.21374e-90	10	ADA
1.15448e-64	1.6065	0.596	0.161	2.21279e-60	10	TNFAIP6
5.49254e-73	1.57174	0.66	0.18	1.05275e-68	10	C15orf48
1.19597e-85	1.4648	0.888	0.318	2.29231e-81	10	BCL2A1
3.19756e-106	1.41817	0.298	0.024	6.12877e-102	10	MIR3945HG
5.4705e-34	1.40702	0.309	0.076	1.04853e-29	10	WARS
3.88104e-82	1.40026	0.979	0.563	7.43879e-78	10	HLA-DRA
2.02197e-65	1.39197	0.457	0.091	3.87551e-61	10	SERPINA1
1.95132e-51	1.28045	0.878	0.472	3.7401e-47	10	IL1B
1.14871e-88	1.27945	0.223	0.016	2.20173e-84	10	TNIP3
4.77542e-49	1.26819	0.527	0.151	9.15305e-45	10	MS4A7
3.82894e-56	1.25552	0.894	0.547	7.33892e-52	10	TIMP1
9.11438e-117	1.2484	0.197	0.008	1.74695e-112	10	FPR2
1.20179e-70	1.24221	0.261	0.027	2.30348e-66	10	LILRB2
1.64908e-31	1.22972	0.798	0.478	3.16079e-27	10	CXCL3
6.02162e-100	1.22929	0.223	0.013	1.15416e-95	10	EBI3
5.65784e-48	1.22742	0.468	0.119	1.08444e-43	10	KYNU
2.21167e-44	1.21652	0.309	0.058	4.2391e-40	10	FCN1
3.32288e-54	1.20192	0.601	0.178	6.36897e-50	10	AQP9
2.30176e-75	1.18009	0.989	0.594	4.41178e-71	10	SRGN
8.70029e-27	1.13667	0.729	0.433	1.66758e-22	10	CCL20
1.43044e-83	1.11495	1	0.848	2.74172e-79	10	SOD2
1.40433e-36	1.10089	0.468	0.143	2.69167e-32	10	LST1
3.89771e-29	1.0981	0.303	0.078	7.47074e-25	10	FPR1
2.21451e-30	1.09184	0.319	0.084	4.24456e-26	10	HCK
8.56808e-25	1.07319	0.521	0.232	1.64224e-20	10	IL1RN
2.89073e-33	1.06903	0.415	0.124	5.54065e-29	10	SAMSN1
9.14766e-77	1.06788	1	0.84	1.75333e-72	10	SAT1
6.30539e-32	1.06586	0.505	0.183	1.20855e-27	10	C5AR1
8.38901e-24	1.02275	0.723	0.437	1.60792e-19	10	CCL4
4.14365e-38	1.0132	0.34	0.078	7.94214e-34	10	TNFAIP8
3.33812e-35	1.00791	0.702	0.324	6.39817e-31	10	HLA-DRB1
1.79634e-29	0.980692	0.431	0.142	3.44305e-25	10	PLEK
3.12344e-31	0.98029	0.447	0.147	5.9867e-27	10	BID
1.07788e-39	0.966566	0.782	0.37	2.06598e-35	10	FCER1G
4.18892e-24	0.95797	0.218	0.051	8.02891e-20	10	TRAF1
2.93618e-27	0.939666	0.239	0.054	5.62778e-23	10	CD86
1.12725e-21	0.939334	0.181	0.04	2.1606e-17	10	IL18
7.53546e-51	0.936693	0.973	0.719	1.44432e-46	10	CD74
8.55991e-25	0.914488	0.559	0.254	1.64068e-20	10	AIF1
1.03313e-25	0.885137	0.596	0.279	1.98021e-21	10	PLAUR
1.03689e-15	0.882515	0.277	0.099	1.9874e-11	10	ISG15
3.40571e-20	0.882034	0.34	0.121	6.52773e-16	10	EHD1
1.13031e-22	0.880112	0.197	0.044	2.16646e-18	10	FAM49A
5.40283e-26	0.874181	0.644	0.32	1.03556e-21	10	NINJ1
7.89813e-21	0.871802	0.197	0.047	1.51384e-16	10	SLC2A6
3.78244e-21	0.864864	0.367	0.132	7.2498e-17	10	CMTM6
2.92697e-26	0.862628	0.713	0.381	5.61013e-22	10	CXCL2
7.17573e-22	0.854082	0.399	0.148	1.37537e-17	10	ACSL1
2.39066e-20	0.853893	0.367	0.136	4.58217e-16	10	TNIP1
1.0839e-19	0.852724	0.16	0.034	2.07752e-15	10	PILRA
7.11495e-21	0.844542	0.532	0.25	1.36372e-16	10	HLA-DPA1
2.4986e-20	0.827663	0.207	0.052	4.78906e-16	10	KMO
5.61533e-17	0.82566	0.277	0.095	1.07629e-12	10	ATP2B1
9.95062e-22	0.818187	0.574	0.283	1.90724e-17	10	CD44
7.33267e-15	0.812969	0.245	0.085	1.40545e-10	10	HLA-DQB1
4.83354e-19	0.798335	0.186	0.046	9.26445e-15	10	CARD16
1.76935e-82	0.798079	1	0.998	3.39131e-78	10	FTH1
3.6145e-19	0.795784	0.367	0.14	6.92791e-15	10	RILPL2
1.68444e-18	0.791321	0.521	0.255	3.22857e-14	10	HLA-DPB1
1.09923e-17	0.789367	0.207	0.057	2.10689e-13	10	MIR155HG
8.82931e-23	0.763527	0.191	0.041	1.69231e-18	10	CASP1
5.71908e-14	0.761591	0.441	0.23	1.09618e-09	10	GRINA
4.73036e-14	0.75643	0.628	0.403	9.06668e-10	10	G0S2
4.96759e-11	0.744214	0.638	0.442	9.52139e-07	10	CCL3
6.95527e-18	0.741932	0.601	0.342	1.33312e-13	10	ATP1B3
3.2101e-14	0.7331	0.16	0.043	6.1528e-10	10	TLR2
1.72369e-15	0.731348	0.574	0.321	3.3038e-11	10	LITAF
3.63735e-12	0.723346	0.282	0.117	6.9717e-08	10	ISG20
4.36291e-14	0.72203	0.234	0.081	8.36238e-10	10	CD48
6.89572e-16	0.716237	0.293	0.108	1.3217e-11	10	UBE2D1
9.79722e-16	0.715862	0.319	0.124	1.87783e-11	10	CCRL2
2.47798e-10	0.706676	0.293	0.138	4.74954e-06	10	GRB2
4.15917e-12	0.702669	0.319	0.144	7.97187e-08	10	ARL8B
1.85729e-12	0.701973	0.191	0.064	3.55986e-08	10	DRAM1
5.85324e-16	0.699041	0.34	0.134	1.12189e-11	10	FCGR3A
2.72089e-32	0.698582	0.963	0.813	5.21513e-28	10	CXCL8
9.16434e-14	0.692365	0.239	0.084	1.75653e-09	10	GBP2
3.17879e-15	0.689914	0.543	0.297	6.09279e-11	10	CTSS
2.72199e-30	0.688267	0.894	0.706	5.21723e-26	10	NFKBIA
1.21886e-16	0.678893	0.191	0.051	2.3362e-12	10	SLC43A2
4.8326e-13	0.668799	0.255	0.098	9.26265e-09	10	NCOA4
1.69243e-12	0.667297	0.255	0.098	3.24389e-08	10	THBS1
7.62493e-12	0.664332	0.324	0.147	1.46147e-07	10	CFLAR
4.02263e-14	0.662424	0.154	0.041	7.71017e-10	10	SLAMF7
8.85119e-12	0.661344	0.42	0.217	1.69651e-07	10	CD53
[truncated: 641 more rows]
