# Supplementary material for: Mapping a mammalian adult adrenal gland hierarchy across species by microwell-seq
Source: Cell Regen. 2020 Aug 3;9:11. doi: 10.1186/s13619-020-00042-8 (PMC7396412; doi:10.1186/s13619-020-00042-8)
Supplement: Supplementary file 6 — Additional file 6: Table S5. A list of redefined large cell clusters. [file 13619_2020_42_MOESM6_ESM.xlsx]

## Sheet: celltype.cluster
Cell	Species	Celltype	Cluster
Human1	Human	CD8_T_cell	Immune
Human2	Human	NK_cell	Immune
Human3	Human	Macrophage	Immune
Human4	Human	Zona_fasciculata_cell_GSTA1_high	Stromal
Human5	Human	Zona_fasciculata_cell_HSD3B2_high	Stromal
Human6	Human	Chromaffin_cell	Secretory
Human7	Human	Endothelial_cell	Endothelial
Human8	Human	Stromal_cell_NOV_high	Stromal
Human9	Human	Myeloid_cell	Immune
Human10	Human	Lymphocyte	Immune
Human11	Human	Smooth_muscle_cell	Muscle
Human12	Human	Stromal_cell_APOD_high	Stromal
Human13	Human	Neuron	Neuron
Human14	Human	Neutrophil	Immune
Human15	Human	B_cell_Plasmocyte	Immune
Mouse1	Mouse	Fasciculata_cell	Stromal
Mouse2	Mouse	Endothelial_cell	Endothelial
Mouse3	Mouse	Macrophage	Immune
Mouse4	Mouse	Stromal_cell	Stromal
Mouse5	Mouse	NK_cell	Immune
Mouse6	Mouse	Stromal_cell	Stromal
Mouse7	Mouse	Fasciculata_cell	Stromal
Mouse8	Mouse	Dendritic_cell	Immune
Mouse9	Mouse	Vascular_endothelial_cell	Endothelial
Mouse10	Mouse	Dendritic_cell_Cd209a_high	Immune
Mouse11	Mouse	Proliferating_cell	Proliferating
Mouse12	Mouse	B_cell_Centrocyte	Immune
Mouse13	Mouse	Chromaffin_cell	Secretory
Mouse14	Mouse	Myeloid_cell	Immune
Mouse15	Mouse	Smooth_muscle	Muscle
Mouse16	Mouse	Myeloid_cell	Immune
Mouse17	Mouse	Neutrophil	Immune
Mouse18	Mouse	Macrophage	Immune
