# Supplementary material for: Mapping a mammalian adult adrenal gland hierarchy across species by microwell-seq
Source: Cell Regen. 2020 Aug 3;9:11. doi: 10.1186/s13619-020-00042-8 (PMC7396412; doi:10.1186/s13619-020-00042-8)
Supplement: Supplementary file 7 — Additional file 7: Table S6. Human-mouse 12 TF modules. [file 13619_2020_42_MOESM7_ESM.xlsx]

## Sheet: Human-mouse 12 TF module
TF	Module
ARID3A	Module1
ATF3	Module1
BACH1	Module1
CEBPB	Module1
CTCF	Module1
EGR2	Module1
ELF1	Module1
ELF2	Module1
IRF1	Module1
IRF7	Module1
IRF9	Module1
JUNB	Module1
JUND	Module1
LBX2	Module1
MAFB	Module1
MAFG	Module1
MYBL2	Module1
NFE2L2	Module1
NFKB1	Module1
NFKB2	Module1
POU2F1	Module1
PPARG	Module1
PRDM1	Module1
REL	Module1
RELB	Module1
REST	Module1
RXRB	Module1
TCF12	Module1
TEF	Module1
USF2	Module1
ZMIZ1	Module1
ZNF319	Module1
HOXA4	Module10
HOXC6	Module10
IRX5	Module10
MEIS1	Module10
NFE2L1	Module10
THAP1	Module10
ZBTB37	Module10
ARNT	Module2
ARNTL2	Module2
BACH2	Module2
BCL11A	Module2
CREB3L1	Module2
CREB3L2	Module2
E2F4	Module2
E2F6	Module2
ELK4	Module2
ETV4	Module2
GLIS3	Module2
GMEB1	Module2
HLF	Module2
HOXA1	Module2
HOXA2	Module2
HOXC9	Module2
HOXD9	Module2
KLF16	Module2
KLF9	Module2
MAZ	Module2
NFIB	Module2
NPAS2	Module2
NR2F6	Module2
NR5A2	Module2
NRF1	Module2
PBX1	Module2
PPARA	Module2
RARB	Module2
SIX5	Module2
SMAD1	Module2
SP4	Module2
SPIB	Module2
STAT5A	Module2
TBX21	Module2
THAP11	Module2
USF1	Module2
ZNF76	Module2
ATF2	Module3
BATF	Module3
BCLAF1	Module3
CREM	Module3
E2F1	Module3
E2F2	Module3
E2F3	Module3
EGR1	Module3
EHF	Module3
ETS2	Module3
FOS	Module3
FOSB	Module3
GABPA	Module3
GATA3	Module3
GATA6	Module3
GMEB2	Module3
JUN	Module3
MAFF	Module3
MITF	Module3
MXD3	Module3
NFIL3	Module3
NFYB	Module3
NR1H3	Module3
NR2C2	Module3
NR3C1	Module3
RFX5	Module3
SETDB1	Module3
SP2	Module3
SRF	Module3
STAT4	Module3
TBX6	Module3
ZEB1	Module3
ZNF143	Module3
CUX2	Module4
ESRRG	Module4
ETS1	Module4
FOXC1	Module4
GABPB1	Module4
GATA2	Module4
HES7	Module4
KLF4	Module4
MXI1	Module4
NR2F1	Module4
NR6A1	Module4
PKNOX2	Module4
RFX3	Module4
SOX10	Module4
SOX17	Module4
SOX4	Module4
SREBF1	Module4
TEAD4	Module4
E2F8	Module5
EOMES	Module5
ESR1	Module5
FOXJ2	Module5
IRF4	Module5
IRF5	Module5
IRF8	Module5
MAF	Module5
RELA	Module5
RXRA	Module5
STAT1	Module5
TAL1	Module5
TGIF2	Module5
ZNF263	Module5
ELF4	Module6
ETV6	Module6
FLI1	Module6
FOSL2	Module6
IKZF1	Module6
IRF2	Module6
KLF13	Module6
MAFK	Module6
MEF2A	Module6
RUNX1	Module6
RUNX2	Module6
RUNX3	Module6
STAT2	Module6
TCF7L2	Module6
TRPS1	Module6
ELK3	Module7
ERG	Module7
FOXJ3	Module7
KLF11	Module7
KLF2	Module7
KLF3	Module7
MECOM	Module7
MEF2C	Module7
MSX1	Module7
NR2F2	Module7
RARG	Module7
SOX13	Module7
SP1	Module7
TCF4	Module7
TEAD2	Module7
ESRRA	Module8
ETV5	Module8
GLIS2	Module8
HOXB2	Module8
NR1D1	Module8
NR5A1	Module8
PBX3	Module8
RORA	Module8
RORC	Module8
TCF7	Module8
THRB	Module8
FOXN3	Module9
JDP2	Module9
MEIS3	Module9
RARA	Module9
RCOR1	Module9
SMARCC1	Module9

## Sheet: module_celltype
	Module1	Module10	Module11	Module12	Module2	Module3	Module4	Module5	Module6	Module7	Module8	Module9
Human6	-0.635967	-0.337817	-0.352354	1	0.14991	1	0.193615	-0.414661	-0.81121	-0.164727	-0.798932	-1
Human7	0.936787	1	0.836761	0.323492	1	0.227343	-0.0405064	1	0.659261	-0.0500125	0.151363	0.468398
Mouse2	-0.460327	0.637198	-0.636057	0.47024	-0.0506888	-0.509489	-0.438246	-0.0188115	-0.841027	-0.194404	-0.915961	-0.710443
Mouse9	-0.482506	1	-0.861998	-0.317836	0.178693	-0.706457	-0.761752	0.537941	-0.55939	0.177306	-0.873624	-0.532893
Human1	0.207587	-0.359762	-0.377351	-0.359364	0.290474	1	0.283614	-0.377145	-0.0983709	-0.223488	0.387528	-0.0694046
Human10	1	-0.338712	1	-0.960291	-0.292899	0.0060641	-0.14357	-0.300124	0.624597	-0.315409	-0.442984	0.230951
Human14	0.659575	0.0444631	0.432328	-0.400368	-0.342148	0.270451	0.163207	0.783027	0.559927	-0.172491	0.114551	0.761771
Human15	0.268662	-0.327558	1	-1	-0.619684	-1	0.27311	-0.703071	-0.399851	-0.133432	-0.497312	0.258224
Human2	0.534133	-0.370747	0.309954	-0.303595	-0.258209	-0.465728	-0.0410788	-0.508124	0.519049	-0.293806	-0.12818	0.221367
Human3	0.90794	0.206822	1	-0.599469	0.154529	0.449619	0.0715749	0.248233	1	-0.291428	1	1
Human9	1	-0.176452	0.854585	-0.316531	0.250569	-0.744769	-0.0119846	-0.28254	1	-0.283765	0.197606	0.45338
Mouse10	-0.073453	-0.256326	-0.570256	-1	-0.25635	-0.582009	0.346332	-0.740338	1	-0.118132	1	0.600429
Mouse12	0.253449	-0.46572	-0.568336	-0.695056	-0.483234	-0.490496	-0.74674	-0.815947	-0.483784	-0.154282	0.592912	0.0400046
Mouse14	0.333477	-0.510743	-0.211514	-0.884211	-0.584657	-0.638983	-0.45715	-0.371309	1	-0.176998	1	0.58972
Mouse16	0.324977	-0.294738	-0.508237	-0.960888	-0.702497	-1	-0.719974	-0.367765	1	-0.382492	1	0.947161
Mouse17	-0.380456	-0.438452	-0.962721	-0.773243	-0.326201	-0.47425	-0.840767	-0.654481	-1	-0.37141	-0.803861	-0.663573
Mouse18	0.237936	-0.403437	-0.173125	-0.0370039	-0.399636	-1	-0.500772	1	1	-0.256291	0.345538	1
Mouse3	0.838488	-0.475495	-0.554709	-0.50001	-0.597018	-0.82188	-0.361558	-0.588401	0.201088	-0.280323	1	0.867773
Mouse5	-0.62337	-0.498647	-0.755103	-0.751219	-0.57712	0.0623181	1	0.018449	1	-0.355333	-0.379147	-0.30062
Mouse8	0.136006	-0.447206	-0.492491	-0.371323	-0.602433	-0.689831	-0.439639	-0.907562	-0.207499	-0.142011	0.246808	0.519378
Human11	-0.337821	-0.185047	-0.0572724	1	1	-0.182245	0.546556	0.0935675	-0.219536	-0.165387	-0.471877	-0.522736
Mouse15	-1	0.0552499	-0.355975	0.54252	0.745703	-0.607918	0.167911	-0.465454	-0.319056	0.324648	0.606504	-0.699946
Human13	0.351171	1	1	-0.613303	1	-0.121181	0.303955	0.97275	0.391478	0.0565712	-0.131496	1
Mouse11	0.302594	-0.544104	-0.540003	-1	-0.691575	-0.506612	-0.272835	-0.911133	0.992459	-0.300883	1	0.426921
Mouse13	-1	-0.625113	1	1	-0.538365	0.0443953	0.173644	1	-0.12788	-0.232093	-1	-0.989907
Human12	-0.121327	-0.0449282	0.313407	-0.0118985	1	-0.817656	-0.102864	0.723103	0.301571	1	-0.083694	0.8309
Human4	-0.829407	-0.510744	-0.934952	1	-1	0.323038	-0.015196	-0.743271	-1	-0.120699	-1	-1
Human5	-0.768576	-0.462122	-1	1	-0.784273	1	0.0443439	-0.636918	-1	-0.17359	-1	-1
Human8	-0.880886	-0.319024	-0.391878	1	-0.3201	1	0.0178365	0.0186561	-0.667674	-0.0955113	-0.778873	-1
Mouse1	-0.957311	-0.714596	-0.267778	0.58387	-0.800661	-0.0234343	-0.633389	-0.966429	-1	-0.294052	-1	-1
Mouse4	-1	0.0155882	-0.309472	0.252565	-0.0161597	1	-0.316668	-0.377641	-0.850339	0.0488071	-0.786084	-1
Mouse6	-1	0.309182	-0.325801	-0.710618	0.0608824	0.160249	-0.413324	1	0.865911	-0.0321755	-0.112018	-0.734214
Mouse7	-0.831714	-0.735793	-0.571373	0.390549	-0.866633	-0.164261	-0.507095	-1	-1	-0.334726	-0.970033	-0.977032
